# Supplementary material for: Triethyl­ammonium (2R,3R)-2,3-bis­(benzo­yloxy)-3-carb­oxy­propano­ate
Source: Acta Crystallogr Sect E Struct Rep Online. 2012 Feb 10;68(Pt 3):o651. doi: 10.1107/S1600536812004308 (PMC3295443; doi:10.1107/S1600536812004308)
Supplement: Supplementary file 1 [file e-68-0o651-sup1.cif]

##############################################################################
#                                                                            #
# This CIF contains the data in a paper accepted for publication in          #
# Acta Crystallographica Section E. It conforms to the requirements of       #
# Notes for Authors for Acta Crystallographica Section E, and has been       #
# peer reviewed under the auspices of the IUCr Commission on Journals.       #
#                                                                            #
# Full details of the Crystallographic Information File format               #
# are given in the paper "The Crystallographic Information File (CIF):       #
# a New Standard Archive File for Crystallography" by S. R. Hall, F. H.      #
# Allen and I. D. Brown [Acta Cryst. (1991), A47, 655-685].                  #
#                                                                            #
# The current version of the core CIF dictionary is obtainable from          #
# ftp://ftp.iucr.org/pub/cif_core.dic.                                       #
#                                                                            #
# Software is freely available for graphical display of the structure(s)     #
# in this CIF. For information consult the CIF software page                 #
# http://www.iucr.org/resources/cif/software.                                #
#                                                                            #
# This file may be used for bona fide research purposes within the           #
# scientific community so long as proper attribution is given to the journal # 
# article from which it was obtained.                                        #
#                                                                            #
##############################################################################
data_I
_audit_creation_method     SHELXL-97
_chemical_name_systematic
;
Triethylammonium (2<i>R</i>,3<i>R</i>)-2,3-bis(benzoyloxy)-3-carboxypropanoate
;
_chemical_name_common     ?
_chemical_formula_moiety     'C6 H16 N +, C18 H13 O8 -'
_chemical_formula_sum     'C24 H29 N O8'
_chemical_formula_iupac     'C6 H16 N +, C18 H13 O8 -'
_chemical_formula_weight     459.48
_chemical_melting_point     ?
_symmetry_cell_setting     orthorhombic
_symmetry_space_group_name_H-M     'P 21 21 21'
_symmetry_space_group_name_Hall     'P 2ac 2ab'
loop_
    _symmetry_equiv_pos_as_xyz
    'x, y, z'
    '-x+1/2, -y, z+1/2'
    '-x, y+1/2, -z+1/2'
    'x+1/2, -y+1/2, -z'
_cell_length_a     11.2148(12)
_cell_length_b     12.9835(13)
_cell_length_c     15.9499(17)
_cell_angle_alpha     90.00
_cell_angle_beta     90.00
_cell_angle_gamma     90.00
_cell_volume     2322.4(4)
_cell_formula_units_Z     4
_cell_measurement_reflns_used     17618
_cell_measurement_theta_min     2.4
_cell_measurement_theta_max     28.3
_cell_measurement_temperature     293(2)
_exptl_crystal_description     block
_exptl_crystal_colour     colorless
_exptl_crystal_size_max     0.20
_exptl_crystal_size_mid     0.20
_exptl_crystal_size_min     0.18
_exptl_crystal_density_diffrn     1.314
_exptl_crystal_density_meas     ?
_exptl_crystal_density_method     'not measured'
_exptl_crystal_F_000     976
_exptl_absorpt_coefficient_mu     0.099
_exptl_absorpt_correction_type     none
_exptl_absorpt_process_details     ?
_exptl_absorpt_correction_T_min     ?
_exptl_absorpt_correction_T_max     ?
_exptl_special_details
;
;
_diffrn_ambient_temperature     293(2)
_diffrn_radiation_type     MoK\a
_diffrn_radiation_wavelength     0.71073
_diffrn_radiation_source     'fine-focus sealed tube'
_diffrn_radiation_monochromator     graphite
_diffrn_measurement_device_type     'Rigaku R-AXIS RAPID'
_diffrn_measurement_method     '\w scan'
_diffrn_detector_area_resol_mean     ?
_diffrn_reflns_number     17272
_diffrn_reflns_av_R_equivalents     0.0672
_diffrn_reflns_av_sigmaI/netI     0.0544
_diffrn_reflns_theta_min     2.40
_diffrn_reflns_theta_max     28.31
_diffrn_reflns_theta_full     28.31
_diffrn_measured_fraction_theta_max     0.999
_diffrn_measured_fraction_theta_full     0.999
_diffrn_reflns_limit_h_min     -14
_diffrn_reflns_limit_h_max     14
_diffrn_reflns_limit_k_min     -17
_diffrn_reflns_limit_k_max     17
_diffrn_reflns_limit_l_min     -21
_diffrn_reflns_limit_l_max     18
_diffrn_standards_number     0
_diffrn_standards_interval_count     0
_diffrn_standards_interval_time     0
_diffrn_standards_decay_%     0
_refine_special_details
;
merg 4
 Refinement of F^2^ against ALL reflections.  The weighted R-factor wR and
 goodness of fit S are based on F^2^, conventional R-factors R are based
 on F, with F set to zero for negative F^2^. The threshold expression of
 F^2^ > 2sigma(F^2^) is used only for calculating R-factors(gt) etc. and is
 not relevant to the choice of reflections for refinement.  R-factors based
 on F^2^ are statistically about twice as large as those based on F, and R-
 factors based on ALL data will be even larger.
;
_reflns_number_total     3242
_reflns_number_gt     2336
_reflns_threshold_expression     I>2sigma(I)
_refine_ls_structure_factor_coef     Fsqd
_refine_ls_matrix_type     full
_refine_ls_R_factor_all     0.0712
_refine_ls_R_factor_gt     0.0424
_refine_ls_wR_factor_gt     0.0840
_refine_ls_wR_factor_ref     0.0950
_refine_ls_goodness_of_fit_ref     1.023
_refine_ls_restrained_S_all     1.023
_refine_ls_number_reflns     3242
_refine_ls_number_parameters     309
_refine_ls_number_restraints     0
_refine_ls_hydrogen_treatment     mixed
_refine_ls_weighting_scheme     calc
_refine_ls_weighting_details
         'calc w=1/[\s^2^(Fo^2^)+(0.0431P)^2^+0.0369P] where P=(Fo^2^+2Fc^2^)/3'
_atom_sites_solution_hydrogens     geom
_atom_sites_solution_primary     direct
_atom_sites_solution_secondary     difmap
_refine_ls_shift/su_max     0.000
_refine_ls_shift/su_mean     0.000
_refine_diff_density_max     0.198
_refine_diff_density_min     -0.210
_refine_ls_extinction_method     none
_refine_ls_extinction_coef     ?
loop_
    _atom_type_symbol
    _atom_type_description
    _atom_type_scat_dispersion_real
    _atom_type_scat_dispersion_imag
    _atom_type_scat_source
    'C' 'C' 0.0033 0.0000
                         'International Tables Vol C Tables 4.2.6.8 and 6.1.1.4'
    'H' 'H' 0.0000 0.0000
                         'International Tables Vol C Tables 4.2.6.8 and 6.1.1.4'
    'O' 'O' 0.0106 0.0000
                         'International Tables Vol C Tables 4.2.6.8 and 6.1.1.4'
    'N' 'N' 0.0061 0.0000
                         'International Tables Vol C Tables 4.2.6.8 and 6.1.1.4'
_computing_data_collection     'RAPID-AUTO (Rigaku, 1998)'
_computing_cell_refinement     'RAPID-AUTO (Rigaku, 1998)'
_computing_data_reduction     'CrystalClear (Rigaku/MSC, 2002)'
_computing_structure_solution     'SHELXTL (Sheldrick, 2008)'
_computing_structure_refinement     'SHELXTL (Sheldrick, 2008)'
_computing_molecular_graphics     'SHELXTL (Sheldrick, 2008)'
_computing_publication_material     'SHELXTL (Sheldrick, 2008)'
loop_
    _atom_site_type_symbol
    _atom_site_label
    _atom_site_fract_x
    _atom_site_fract_y
    _atom_site_fract_z
    _atom_site_U_iso_or_equiv
    _atom_site_adp_type
    _atom_site_calc_flag
    _atom_site_refinement_flags
    _atom_site_occupancy
    _atom_site_symmetry_multiplicity
    _atom_site_disorder_assembly
    _atom_site_disorder_group
    C C1 0.8315(2) 0.31475(18) 0.91650(17) 0.0256(6) Uani d . 1 1 . .
    C C2 0.7651(2) 0.3345(2) 0.98812(17) 0.0318(6) Uani d . 1 1 . .
    H H2 0.7737 0.3971 1.0157 0.038 Uiso calc R 1 1 . .
    C C3 0.6859(3) 0.2615(2) 1.01896(18) 0.0355(7) Uani d . 1 1 . .
    H H3 0.6412 0.2752 1.0668 0.043 Uiso calc R 1 1 . .
    C C4 0.6740(2) 0.1687(2) 0.97802(19) 0.0366(7) Uani d . 1 1 . .
    H H4 0.6215 0.1195 0.9988 0.044 Uiso calc R 1 1 . .
    C C5 0.7395(2) 0.14762(19) 0.90625(18) 0.0329(6) Uani d . 1 1 . .
    H H5 0.7306 0.0848 0.8790 0.039 Uiso calc R 1 1 . .
    C C6 0.8185(2) 0.22080(18) 0.87521(17) 0.0272(6) Uani d . 1 1 . .
    H H6 0.8625 0.2071 0.8271 0.033 Uiso calc R 1 1 . .
    C C7 0.9139(2) 0.3955(2) 0.88549(16) 0.0267(6) Uani d . 1 1 . .
    C C8 1.0565(2) 0.43421(16) 0.77853(17) 0.0239(5) Uani d . 1 1 . .
    H H8 1.0692 0.4933 0.8157 0.029 Uiso calc R 1 1 . .
    C C9 1.1775(2) 0.38534(17) 0.75872(16) 0.0241(5) Uani d . 1 1 . .
    C C10 0.9965(2) 0.47203(17) 0.69826(16) 0.0237(5) Uani d . 1 1 . .
    H H10 1.0568 0.5027 0.6614 0.028 Uiso calc R 1 1 . .
    C C11 0.8990(2) 0.55163(17) 0.71601(18) 0.0273(6) Uani d . 1 1 . .
    C C12 0.9025(2) 0.3985(2) 0.58089(18) 0.0283(6) Uani d . 1 1 . .
    C C13 0.8401(2) 0.30655(18) 0.54713(17) 0.0284(6) Uani d . 1 1 . .
    C C14 0.8626(2) 0.2078(2) 0.5773(2) 0.0362(7) Uani d . 1 1 . .
    H H14 0.9170 0.1978 0.6205 0.043 Uiso calc R 1 1 . .
    C C15 0.8031(3) 0.1247(2) 0.5423(2) 0.0437(8) Uani d . 1 1 . .
    H H15 0.8191 0.0584 0.5614 0.052 Uiso calc R 1 1 . .
    C C16 0.7203(3) 0.1396(2) 0.4795(2) 0.0432(8) Uani d . 1 1 . .
    H H16 0.6806 0.0834 0.4566 0.052 Uiso calc R 1 1 . .
    C C17 0.6964(3) 0.2369(2) 0.45069(19) 0.0411(7) Uani d . 1 1 . .
    H H17 0.6394 0.2467 0.4091 0.049 Uiso calc R 1 1 . .
    C C18 0.7572(2) 0.3209(2) 0.48357(18) 0.0363(7) Uani d . 1 1 . .
    H H18 0.7423 0.3867 0.4630 0.044 Uiso calc R 1 1 . .
    C C19 0.5614(2) 0.4077(2) 0.7214(2) 0.0410(7) Uani d . 1 1 . .
    H H19A 0.6369 0.3714 0.7220 0.049 Uiso calc R 1 1 . .
    H H19B 0.5653 0.4619 0.7631 0.049 Uiso calc R 1 1 . .
    C C20 0.5432(3) 0.4554(3) 0.6361(2) 0.0549(9) Uani d . 1 1 . .
    H H20A 0.4659 0.4871 0.6337 0.082 Uiso calc R 1 1 . .
    H H20B 0.5486 0.4030 0.5938 0.082 Uiso calc R 1 1 . .
    H H20C 0.6034 0.5066 0.6265 0.082 Uiso calc R 1 1 . .
    C C21 0.4518(3) 0.2449(2) 0.6854(2) 0.0455(8) Uani d . 1 1 . .
    H H21A 0.4350 0.2709 0.6296 0.055 Uiso calc R 1 1 . .
    H H21B 0.3841 0.2037 0.7029 0.055 Uiso calc R 1 1 . .
    C C22 0.5604(3) 0.1767(2) 0.6811(3) 0.0685(11) Uani d . 1 1 . .
    H H22A 0.5752 0.1471 0.7353 0.103 Uiso calc R 1 1 . .
    H H22B 0.6281 0.2168 0.6641 0.103 Uiso calc R 1 1 . .
    H H22C 0.5470 0.1226 0.6411 0.103 Uiso calc R 1 1 . .
    C C23 0.4718(3) 0.2984(2) 0.83353(18) 0.0391(7) Uani d . 1 1 . .
    H H23A 0.5499 0.2684 0.8429 0.047 Uiso calc R 1 1 . .
    H H23B 0.4129 0.2447 0.8424 0.047 Uiso calc R 1 1 . .
    C C24 0.4518(3) 0.3828(2) 0.89667(19) 0.0479(8) Uani d . 1 1 . .
    H H24A 0.3797 0.4191 0.8832 0.072 Uiso calc R 1 1 . .
    H H24B 0.5179 0.4298 0.8954 0.072 Uiso calc R 1 1 . .
    H H24C 0.4451 0.3534 0.9517 0.072 Uiso calc R 1 1 . .
    N N1 0.46413(19) 0.33463(16) 0.74420(14) 0.0308(5) Uani d . 1 1 . .
    H H101 0.391(3) 0.372(2) 0.7409(18) 0.045(8) Uiso d . 1 1 . .
    O O1 0.98006(14) 0.36173(11) 0.82011(11) 0.0255(4) Uani d . 1 1 . .
    O O2 0.92394(19) 0.48083(14) 0.91440(14) 0.0451(6) Uani d . 1 1 . .
    O O3 1.19370(14) 0.29069(12) 0.76840(12) 0.0313(4) Uani d . 1 1 . .
    O O4 1.25517(14) 0.44777(12) 0.73477(13) 0.0334(4) Uani d . 1 1 . .
    O O5 0.94968(15) 0.64074(12) 0.73381(13) 0.0339(4) Uani d . 1 1 . .
    H H51 0.891(3) 0.691(2) 0.735(2) 0.076(11) Uiso d . 1 1 . .
    O O6 0.79444(15) 0.53471(14) 0.71332(15) 0.0447(6) Uani d . 1 1 . .
    O O7 0.94704(15) 0.38233(11) 0.65836(11) 0.0270(4) Uani d . 1 1 . .
    O O8 0.91205(18) 0.47972(14) 0.54453(13) 0.0425(5) Uani d . 1 1 . .
loop_
    _atom_site_aniso_label
    _atom_site_aniso_U_11
    _atom_site_aniso_U_22
    _atom_site_aniso_U_33
    _atom_site_aniso_U_12
    _atom_site_aniso_U_13
    _atom_site_aniso_U_23
    C1 0.0253(11) 0.0246(13) 0.0270(15) 0.0042(10) -0.0020(11) 0.0015(11)
    C2 0.0355(14) 0.0283(13) 0.0315(16) 0.0038(12) 0.0048(13) -0.0028(12)
    C3 0.0363(14) 0.0421(16) 0.0283(17) 0.0065(13) 0.0100(13) 0.0046(13)
    C4 0.0322(14) 0.0350(15) 0.0426(18) -0.0020(13) 0.0084(13) 0.0103(14)
    C5 0.0306(13) 0.0243(13) 0.0437(18) 0.0006(11) 0.0014(13) -0.0002(12)
    C6 0.0255(12) 0.0265(12) 0.0295(15) 0.0030(11) 0.0031(11) -0.0018(11)
    C7 0.0268(13) 0.0246(13) 0.0285(15) 0.0013(11) -0.0008(11) -0.0025(11)
    C8 0.0263(11) 0.0161(10) 0.0294(14) -0.0049(10) 0.0002(12) -0.0022(10)
    C9 0.0246(12) 0.0202(11) 0.0274(15) -0.0021(10) -0.0035(11) 0.0014(10)
    C10 0.0243(12) 0.0172(10) 0.0296(15) -0.0023(10) -0.0013(11) 0.0000(10)
    C11 0.0249(12) 0.0187(11) 0.0383(17) -0.0009(10) -0.0017(12) 0.0025(11)
    C12 0.0277(12) 0.0270(13) 0.0303(16) 0.0037(11) -0.0007(12) 0.0006(12)
    C13 0.0257(12) 0.0303(14) 0.0294(16) 0.0040(11) -0.0025(12) -0.0026(12)
    C14 0.0358(15) 0.0296(14) 0.0431(19) 0.0004(12) -0.0113(13) -0.0021(13)
    C15 0.0478(17) 0.0294(14) 0.054(2) -0.0012(14) -0.0105(16) -0.0101(15)
    C16 0.0404(16) 0.0432(17) 0.046(2) -0.0043(14) -0.0063(15) -0.0155(15)
    C17 0.0354(15) 0.0553(19) 0.0327(18) 0.0036(14) -0.0099(14) -0.0102(15)
    C18 0.0354(14) 0.0421(16) 0.0314(17) 0.0063(13) -0.0029(13) -0.0019(13)
    C19 0.0281(13) 0.0426(15) 0.052(2) -0.0040(12) -0.0004(15) 0.0036(15)
    C20 0.0392(17) 0.069(2) 0.057(2) -0.0049(17) 0.0068(16) 0.0195(18)
    C21 0.0456(17) 0.0407(16) 0.050(2) -0.0039(15) 0.0022(16) -0.0131(15)
    C22 0.060(2) 0.0522(19) 0.093(3) 0.0086(18) 0.020(2) -0.022(2)
    C23 0.0418(16) 0.0371(15) 0.0383(18) 0.0030(13) -0.0024(14) 0.0056(14)
    C24 0.0506(18) 0.0524(18) 0.0405(19) 0.0004(16) -0.0060(16) -0.0023(15)
    N1 0.0242(10) 0.0305(11) 0.0378(15) 0.0030(9) -0.0022(10) -0.0008(10)
    O1 0.0282(8) 0.0192(8) 0.0291(10) -0.0022(7) 0.0072(8) -0.0021(7)
    O2 0.0550(13) 0.0276(10) 0.0527(14) -0.0101(9) 0.0192(11) -0.0143(10)
    O3 0.0269(9) 0.0192(8) 0.0477(12) 0.0003(7) 0.0017(9) 0.0023(9)
    O4 0.0238(8) 0.0243(8) 0.0522(13) -0.0013(8) 0.0029(9) 0.0083(9)
    O5 0.0264(8) 0.0164(8) 0.0590(13) 0.0011(7) -0.0004(9) -0.0024(9)
    O6 0.0221(9) 0.0313(9) 0.0805(17) -0.0026(8) 0.0022(10) -0.0082(11)
    O7 0.0337(9) 0.0179(8) 0.0292(11) -0.0028(7) -0.0062(8) -0.0009(7)
    O8 0.0509(12) 0.0318(10) 0.0448(13) -0.0052(9) -0.0112(11) 0.0133(10)
_geom_special_details
;
 All esds (except the esd in the dihedral angle between two l.s. planes)
 are estimated using the full covariance matrix.  The cell esds are taken
 into account individually in the estimation of esds in distances, angles
 and torsion angles; correlations between esds in cell parameters are only
 used when they are defined by crystal symmetry.  An approximate (isotropic)
 treatment of cell esds is used for estimating esds involving l.s. planes.
;
loop_
    _geom_bond_atom_site_label_1
    _geom_bond_atom_site_label_2
    _geom_bond_site_symmetry_2
    _geom_bond_distance
    _geom_bond_publ_flag
    C1 C2 . 1.388(4) ?
    C1 C6 . 1.394(3) ?
    C1 C7 . 1.482(3) ?
    C2 C3 . 1.389(4) ?
    C2 H2 . 0.9300 ?
    C3 C4 . 1.377(4) ?
    C3 H3 . 0.9300 ?
    C4 C5 . 1.387(4) ?
    C4 H4 . 0.9300 ?
    C5 C6 . 1.390(4) ?
    C5 H5 . 0.9300 ?
    C6 H6 . 0.9300 ?
    C7 O2 . 1.205(3) ?
    C7 O1 . 1.353(3) ?
    C8 O1 . 1.435(3) ?
    C8 C10 . 1.527(3) ?
    C8 C9 . 1.532(3) ?
    C8 H8 . 0.9800 ?
    C9 O4 . 1.249(3) ?
    C9 O3 . 1.252(3) ?
    C10 O7 . 1.439(3) ?
    C10 C11 . 1.531(3) ?
    C10 H10 . 0.9800 ?
    C11 O6 . 1.194(3) ?
    C11 O5 . 1.320(3) ?
    C12 O8 . 1.208(3) ?
    C12 O7 . 1.349(3) ?
    C12 C13 . 1.485(3) ?
    C13 C18 . 1.388(4) ?
    C13 C14 . 1.392(4) ?
    C14 C15 . 1.386(4) ?
    C14 H14 . 0.9300 ?
    C15 C16 . 1.380(4) ?
    C15 H15 . 0.9300 ?
    C16 C17 . 1.371(4) ?
    C16 H16 . 0.9300 ?
    C17 C18 . 1.389(4) ?
    C17 H17 . 0.9300 ?
    C18 H18 . 0.9300 ?
    C19 N1 . 1.491(3) ?
    C19 C20 . 1.508(4) ?
    C19 H19A . 0.9700 ?
    C19 H19B . 0.9700 ?
    C20 H20A . 0.9600 ?
    C20 H20B . 0.9600 ?
    C20 H20C . 0.9600 ?
    C21 N1 . 1.502(3) ?
    C21 C22 . 1.507(4) ?
    C21 H21A . 0.9700 ?
    C21 H21B . 0.9700 ?
    C22 H22A . 0.9600 ?
    C22 H22B . 0.9600 ?
    C22 H22C . 0.9600 ?
    C23 N1 . 1.503(4) ?
    C23 C24 . 1.505(4) ?
    C23 H23A . 0.9700 ?
    C23 H23B . 0.9700 ?
    C24 H24A . 0.9600 ?
    C24 H24B . 0.9600 ?
    C24 H24C . 0.9600 ?
    N1 H101 . 0.95(3) ?
    O5 H51 . 0.93(4) ?
loop_
    _geom_angle_atom_site_label_1
    _geom_angle_atom_site_label_2
    _geom_angle_atom_site_label_3
    _geom_angle_site_symmetry_1
    _geom_angle_site_symmetry_3
    _geom_angle
    _geom_angle_publ_flag
    C2 C1 C6 . . 119.6(2) ?
    C2 C1 C7 . . 118.6(2) ?
    C6 C1 C7 . . 121.8(2) ?
    C1 C2 C3 . . 120.6(3) ?
    C1 C2 H2 . . 119.7 ?
    C3 C2 H2 . . 119.7 ?
    C4 C3 C2 . . 119.4(3) ?
    C4 C3 H3 . . 120.3 ?
    C2 C3 H3 . . 120.3 ?
    C3 C4 C5 . . 120.9(2) ?
    C3 C4 H4 . . 119.6 ?
    C5 C4 H4 . . 119.6 ?
    C4 C5 C6 . . 119.8(2) ?
    C4 C5 H5 . . 120.1 ?
    C6 C5 H5 . . 120.1 ?
    C5 C6 C1 . . 119.8(2) ?
    C5 C6 H6 . . 120.1 ?
    C1 C6 H6 . . 120.1 ?
    O2 C7 O1 . . 122.8(2) ?
    O2 C7 C1 . . 125.5(2) ?
    O1 C7 C1 . . 111.7(2) ?
    O1 C8 C10 . . 109.60(19) ?
    O1 C8 C9 . . 110.67(17) ?
    C10 C8 C9 . . 110.5(2) ?
    O1 C8 H8 . . 108.7 ?
    C10 C8 H8 . . 108.7 ?
    C9 C8 H8 . . 108.7 ?
    O4 C9 O3 . . 125.0(2) ?
    O4 C9 C8 . . 114.34(19) ?
    O3 C9 C8 . . 120.6(2) ?
    O7 C10 C8 . . 106.28(17) ?
    O7 C10 C11 . . 110.67(19) ?
    C8 C10 C11 . . 112.1(2) ?
    O7 C10 H10 . . 109.2 ?
    C8 C10 H10 . . 109.2 ?
    C11 C10 H10 . . 109.2 ?
    O6 C11 O5 . . 126.3(2) ?
    O6 C11 C10 . . 124.8(2) ?
    O5 C11 C10 . . 108.9(2) ?
    O8 C12 O7 . . 122.9(2) ?
    O8 C12 C13 . . 124.7(2) ?
    O7 C12 C13 . . 112.4(2) ?
    C18 C13 C14 . . 119.8(2) ?
    C18 C13 C12 . . 118.2(2) ?
    C14 C13 C12 . . 122.0(2) ?
    C15 C14 C13 . . 119.4(3) ?
    C15 C14 H14 . . 120.3 ?
    C13 C14 H14 . . 120.3 ?
    C16 C15 C14 . . 120.4(3) ?
    C16 C15 H15 . . 119.8 ?
    C14 C15 H15 . . 119.8 ?
    C17 C16 C15 . . 120.3(3) ?
    C17 C16 H16 . . 119.8 ?
    C15 C16 H16 . . 119.8 ?
    C16 C17 C18 . . 120.1(3) ?
    C16 C17 H17 . . 120.0 ?
    C18 C17 H17 . . 120.0 ?
    C13 C18 C17 . . 119.9(3) ?
    C13 C18 H18 . . 120.0 ?
    C17 C18 H18 . . 120.0 ?
    N1 C19 C20 . . 112.5(2) ?
    N1 C19 H19A . . 109.1 ?
    C20 C19 H19A . . 109.1 ?
    N1 C19 H19B . . 109.1 ?
    C20 C19 H19B . . 109.1 ?
    H19A C19 H19B . . 107.8 ?
    C19 C20 H20A . . 109.5 ?
    C19 C20 H20B . . 109.5 ?
    H20A C20 H20B . . 109.5 ?
    C19 C20 H20C . . 109.5 ?
    H20A C20 H20C . . 109.5 ?
    H20B C20 H20C . . 109.5 ?
    N1 C21 C22 . . 114.2(3) ?
    N1 C21 H21A . . 108.7 ?
    C22 C21 H21A . . 108.7 ?
    N1 C21 H21B . . 108.7 ?
    C22 C21 H21B . . 108.7 ?
    H21A C21 H21B . . 107.6 ?
    C21 C22 H22A . . 109.5 ?
    C21 C22 H22B . . 109.5 ?
    H22A C22 H22B . . 109.5 ?
    C21 C22 H22C . . 109.5 ?
    H22A C22 H22C . . 109.5 ?
    H22B C22 H22C . . 109.5 ?
    N1 C23 C24 . . 113.4(2) ?
    N1 C23 H23A . . 108.9 ?
    C24 C23 H23A . . 108.9 ?
    N1 C23 H23B . . 108.9 ?
    C24 C23 H23B . . 108.9 ?
    H23A C23 H23B . . 107.7 ?
    C23 C24 H24A . . 109.5 ?
    C23 C24 H24B . . 109.5 ?
    H24A C24 H24B . . 109.5 ?
    C23 C24 H24C . . 109.5 ?
    H24A C24 H24C . . 109.5 ?
    H24B C24 H24C . . 109.5 ?
    C19 N1 C21 . . 114.1(2) ?
    C19 N1 C23 . . 112.9(2) ?
    C21 N1 C23 . . 110.8(2) ?
    C19 N1 H101 . . 107.3(17) ?
    C21 N1 H101 . . 106.1(17) ?
    C23 N1 H101 . . 105.0(18) ?
    C7 O1 C8 . . 118.11(18) ?
    C11 O5 H51 . . 108(2) ?
    C12 O7 C10 . . 114.96(18) ?
loop_
    _geom_hbond_atom_site_label_D
    _geom_hbond_atom_site_label_H
    _geom_hbond_atom_site_label_A
    _geom_hbond_site_symmetry_A
    _geom_hbond_distance_DH
    _geom_hbond_distance_HA
    _geom_hbond_distance_DA
    _geom_hbond_angle_DHA
    N1 H101 O4 1_455 0.95(3) 1.82(3) 2.770(3) 177(3)
    O5 H51 O3 3_756 0.93(4) 1.60(3) 2.525(2) 171(3)
_iucr_refine_instructions_details
;
TITL HZ02_0m in P2(1)2(1)2(1)
CELL 0.71073  11.2148  12.9835  15.9499  90.000  90.000  90.000
ZERR   4.00   0.0012   0.0013   0.0017   0.000   0.000   0.000
LATT -1
SYMM 0.5-X, -Y, 0.5+Z
SYMM -X, 0.5+Y, 0.5-Z
SYMM 0.5+X, 0.5-Y, -Z
SFAC C  H  O  N
UNIT 96 116 32 4
L.S. 4
merg 4
ACTA
HTAB
HTAB n1 o4_$1
htab o5 o3_$2
eqiv $2 -x+2, y+1/2, -z+3/2
eqiv $1 x-1, y, z
SIZE 0.200        0.200        0.180
BOND $h
FMAP 2
PLAN 20
WGHT    0.043100    0.036900
FVAR       0.56120
MOLE 1
C1    1    0.831502    0.314752    0.916500    11.00000    0.02531    0.02459 =
         0.02699    0.00145   -0.00198    0.00421
C2    1    0.765073    0.334478    0.988118    11.00000    0.03550    0.02834 =
         0.03146   -0.00278    0.00477    0.00380
AFIX  43
H2    2    0.773669    0.397138    1.015715    11.00000   -1.20000
AFIX   0
C3    1    0.685875    0.261509    1.018958    11.00000    0.03625    0.04206 =
         0.02831    0.00465    0.01001    0.00649
AFIX  43
H3    2    0.641239    0.275202    1.066818    11.00000   -1.20000
AFIX   0
C4    1    0.674040    0.168684    0.978019    11.00000    0.03225    0.03502 =
         0.04259    0.01032    0.00844   -0.00198
AFIX  43
H4    2    0.621483    0.119484    0.998760    11.00000   -1.20000
AFIX   0
C5    1    0.739491    0.147619    0.906251    11.00000    0.03064    0.02432 =
         0.04369   -0.00019    0.00140    0.00059
AFIX  43
H5    2    0.730568    0.084766    0.878999    11.00000   -1.20000
AFIX   0
C6    1    0.818475    0.220796    0.875206    11.00000    0.02552    0.02647 =
         0.02952   -0.00180    0.00306    0.00298
AFIX  43
H6    2    0.862473    0.207116    0.827052    11.00000   -1.20000
AFIX   0
C7    1    0.913873    0.395492    0.885490    11.00000    0.02682    0.02465 =
         0.02850   -0.00248   -0.00082    0.00129
C8    1    1.056461    0.434210    0.778535    11.00000    0.02629    0.01612 =
         0.02940   -0.00223    0.00020   -0.00487
AFIX  13
H8    2    1.069167    0.493266    0.815742    11.00000   -1.20000
AFIX   0
C9    1    1.177549    0.385345    0.758720    11.00000    0.02461    0.02023 =
         0.02740    0.00138   -0.00347   -0.00214
C10   1    0.996516    0.472034    0.698264    11.00000    0.02430    0.01723 =
         0.02959    0.00003   -0.00128   -0.00227
AFIX  13
H10   2    1.056795    0.502672    0.661429    11.00000   -1.20000
AFIX   0
C11   1    0.899047    0.551627    0.716013    11.00000    0.02489    0.01869 =
         0.03830    0.00255   -0.00166   -0.00086
C12   1    0.902511    0.398498    0.580886    11.00000    0.02767    0.02702 =
         0.03028    0.00061   -0.00075    0.00372
C13   1    0.840072    0.306551    0.547127    11.00000    0.02566    0.03025 =
         0.02939   -0.00263   -0.00252    0.00397
C14   1    0.862574    0.207835    0.577291    11.00000    0.03583    0.02959 =
         0.04312   -0.00206   -0.01126    0.00039
AFIX  43
H14   2    0.917013    0.197770    0.620506    11.00000   -1.20000
AFIX   0
C15   1    0.803106    0.124674    0.542332    11.00000    0.04775    0.02943 =
         0.05400   -0.01008   -0.01051   -0.00119
AFIX  43
H15   2    0.819094    0.058386    0.561353    11.00000   -1.20000
AFIX   0
C16   1    0.720340    0.139626    0.479492    11.00000    0.04038    0.04318 =
         0.04611   -0.01550   -0.00633   -0.00431
AFIX  43
H16   2    0.680601    0.083417    0.456566    11.00000   -1.20000
AFIX   0
C17   1    0.696403    0.236922    0.450691    11.00000    0.03538    0.05529 =
         0.03269   -0.01022   -0.00995    0.00356
AFIX  43
H17   2    0.639411    0.246700    0.409090    11.00000   -1.20000
AFIX   0
C18   1    0.757168    0.320906    0.483568    11.00000    0.03537    0.04208 =
         0.03135   -0.00186   -0.00288    0.00634
AFIX  43
H18   2    0.742335    0.386705    0.463023    11.00000   -1.20000
AFIX   0
C19   1    0.561362    0.407722    0.721373    11.00000    0.02809    0.04255 =
         0.05249    0.00356   -0.00036   -0.00402
AFIX  23
H19A  2    0.636939    0.371400    0.721997    11.00000   -1.20000
H19B  2    0.565258    0.461934    0.763130    11.00000   -1.20000
AFIX   0
C20   1    0.543164    0.455442    0.636097    11.00000    0.03920    0.06871 =
         0.05688    0.01945    0.00684   -0.00486
AFIX 137
H20A  2    0.465868    0.487079    0.633732    11.00000   -1.50000
H20B  2    0.548618    0.403013    0.593830    11.00000   -1.50000
H20C  2    0.603426    0.506604    0.626459    11.00000   -1.50000
AFIX   0
C21   1    0.451839    0.244924    0.685387    11.00000    0.04558    0.04071 =
         0.05022   -0.01308    0.00220   -0.00392
AFIX  23
H21A  2    0.434954    0.270935    0.629626    11.00000   -1.20000
H21B  2    0.384138    0.203673    0.702850    11.00000   -1.20000
AFIX   0
C22   1    0.560383    0.176678    0.681089    11.00000    0.06013    0.05220 =
         0.09330   -0.02194    0.01960    0.00856
AFIX 137
H22A  2    0.575167    0.147148    0.735281    11.00000   -1.50000
H22B  2    0.628145    0.216777    0.664145    11.00000   -1.50000
H22C  2    0.546972    0.122641    0.641103    11.00000   -1.50000
AFIX   0
C23   1    0.471815    0.298371    0.833530    11.00000    0.04176    0.03710 =
         0.03833    0.00556   -0.00236    0.00296
AFIX  23
H23A  2    0.549909    0.268393    0.842909    11.00000   -1.20000
H23B  2    0.412918    0.244749    0.842380    11.00000   -1.20000
AFIX   0
C24   1    0.451793    0.382793    0.896671    11.00000    0.05061    0.05244 =
         0.04054   -0.00230   -0.00603    0.00037
AFIX 137
H24A  2    0.379703    0.419075    0.883215    11.00000   -1.50000
H24B  2    0.517859    0.429785    0.895385    11.00000   -1.50000
H24C  2    0.445050    0.353359    0.951681    11.00000   -1.50000
AFIX   0
N1    4    0.464125    0.334628    0.744203    11.00000    0.02417    0.03048 =
         0.03782   -0.00080   -0.00217    0.00303
H101  2    0.390765    0.371627    0.740891    11.00000    0.04519
O1    3    0.980058    0.361727    0.820106    11.00000    0.02823    0.01920 =
         0.02912   -0.00210    0.00717   -0.00217
O2    3    0.923943    0.480835    0.914399    11.00000    0.05504    0.02761 =
         0.05273   -0.01434    0.01923   -0.01011
O3    3    1.193699    0.290694    0.768405    11.00000    0.02694    0.01922 =
         0.04774    0.00233    0.00167    0.00031
O4    3    1.255169    0.447773    0.734769    11.00000    0.02376    0.02432 =
         0.05224    0.00831    0.00290   -0.00133
O5    3    0.949681    0.640742    0.733809    11.00000    0.02643    0.01644 =
         0.05896   -0.00242   -0.00044    0.00107
H51   2    0.890657    0.691325    0.734741    11.00000    0.07561
O6    3    0.794443    0.534712    0.713322    11.00000    0.02210    0.03134 =
         0.08052   -0.00817    0.00224   -0.00262
O7    3    0.947040    0.382326    0.658358    11.00000    0.03373    0.01794 =
         0.02921   -0.00090   -0.00623   -0.00278
O8    3    0.912053    0.479725    0.544527    11.00000    0.05086    0.03182 =
         0.04481    0.01329   -0.01121   -0.00515
HKLF 4
REM  HZ02_0m in P2(1)2(1)2(1)
REM R1 =  0.0424 for   2336 Fo > 4sig(Fo)  and  0.0712 for all   3242 data
REM    309 parameters refined using      0 restraints
END
WGHT      0.0443      0.0182
REM Highest difference peak  0.198,  deepest hole -0.210,  1-sigma level  0.043
Q1    1   1.1164  0.4066  0.7742  11.00000  0.05    0.20
Q2    1   0.7412  0.1324  0.5766  11.00000  0.05    0.19
Q3    1   1.2771  0.2744  0.7923  11.00000  0.05    0.19
Q4    1   0.7373  0.0499  0.8362  11.00000  0.05    0.17
Q5    1   0.6860  0.1725  0.9296  11.00000  0.05    0.17
Q6    1   0.5885  0.3045  0.6238  11.00000  0.05    0.16
Q7    1   0.7998  0.4462  0.3378  11.00000  0.05    0.16
Q8    1   0.8190  0.2789  0.8996  11.00000  0.05    0.16
Q9    1   0.6772  0.2414  0.3394  11.00000  0.05    0.15
Q10   1   0.2766  0.2554  0.6801  11.00000  0.05    0.15
Q11   1   1.2759  0.2915  0.7372  11.00000  0.05    0.15
Q12   1   0.4716  0.1580  0.7660  11.00000  0.05    0.15
Q13   1   0.7363  0.3952  0.3583  11.00000  0.05    0.14
Q14   1   0.6934  0.1796  0.7930  11.00000  0.05    0.14
Q15   1   0.6982  0.2105  0.5536  11.00000  0.05    0.14
Q16   1   0.4583  0.6009  0.6650  11.00000  0.05    0.14
Q17   1   0.6048  0.2609  0.6366  11.00000  0.05    0.14
Q18   1   0.7181  0.2816  1.1277  11.00000  0.05    0.14
Q19   1   0.4218  0.4733  0.5810  11.00000  0.05    0.14
Q20   1   0.3986  0.4437  0.8902  11.00000  0.05    0.14
;
data_global
_journal_date_recd_electronic     2011-12-22
_journal_date_accepted     2012-02-01
_journal_name_full     'Acta Crystallographica, Section E'
_journal_year     2012
_journal_volume     68
_journal_issue      3
_journal_page_first     o651
_journal_page_last     o651
_journal_paper_category     QO
_journal_paper_doi     10.1107/S1600536812004308
_journal_coeditor_code     XU5427
_publ_contact_author_name     'Guang-Ming Li'
_publ_contact_author_address
;
Key Laboratory of Functional Inorganic Material Chemistry (HLJU)
Ministry of Education
People's Republic of China
and
School of Chemistry and Materials Science
Heilongjiang University
No. 74 Xuefu Road
Nangang District
Harbin 150080
People's Republic of China
;
_publ_contact_author_email     gmli_2000@163.com
_publ_contact_author_fax     '86 451 8660 8042'
_publ_contact_author_phone     '86 451 8660 8042'
_publ_section_title
;
Triethylammonium (2<i>R</i>,3<i>R</i>)-2,3-bis(benzoyloxy)-3-carboxypropanoate
;
loop_
    _publ_author_name
    _publ_author_address
    'Li, Shang-Ju'
;
Key Laboratory of Functional Inorganic Material Chemistry (HLJU)
Ministry of Education
School of Chemistry and Materials Science
Heilongjiang University
Harbin 150080
People's Republic of China
;
    'Zhang, Rong-Jia'
;
Key Laboratory of Functional Inorganic Material Chemistry (HLJU)
Ministry of Education
School of Chemistry and Materials Science
Heilongjiang University
Harbin 150080
People's Republic of China
;
    'Hou, Guang-Feng'
;
Key Laboratory of Functional Inorganic Material Chemistry (HLJU)
Ministry of Education
School of Chemistry and Materials Science
Heilongjiang University
Harbin 150080
People's Republic of China
;
    'Li, Guang-Ming'
;
Key Laboratory of Functional Inorganic Material Chemistry (HLJU)
Ministry of Education
School of Chemistry and Materials Science
Heilongjiang University
Harbin 150080
People's Republic of China
;
    'Yan, Peng-Fei'
;
Key Laboratory of Functional Inorganic Material Chemistry (HLJU)
Ministry of Education
School of Chemistry and Materials Science
Heilongjiang University
Harbin 150080
People's Republic of China
;
