# Supplementary material for: Triethyl­ammonium (2R,3R)-2,3-bis­(benzo­yloxy)-3-carb­oxy­propano­ate
Source: Acta Crystallogr Sect E Struct Rep Online. 2012 Feb 10;68(Pt 3):o651. doi: 10.1107/S1600536812004308 (PMC3295443; doi:10.1107/S1600536812004308)
Supplement: Supplementary file 2 [file e-68-0o651-Isup2.hkl]

# 
# h,k,l, Fc-squared, Fo-squared, sigma(Fo-squared) and status flag 
# 
data_I
_shelx_title ' HZ02_0m in P2(1)2(1)2(1)' 
_shelx_refln_list_code          4 
_shelx_F_calc_maximum      179.01 
_exptl_crystal_F_000       976.00 
_reflns_d_resolution_high  0.7494 
 
loop_ 
 _symmetry_equiv_pos_as_xyz 
 'x, y, z' 
 '-x+1/2, -y, z+1/2' 
 '-x, y+1/2, -z+1/2' 
 'x+1/2, -y+1/2, -z' 
 
_cell_length_a    11.2148 
_cell_length_b    12.9835 
_cell_length_c    15.9499 
_cell_angle_alpha  90.000 
_cell_angle_beta   90.000 
_cell_angle_gamma  90.000 
 
_shelx_F_squared_multiplier     1.000 
 
loop_ 
 _refln_index_h 
 _refln_index_k 
 _refln_index_l 
 _refln_F_squared_calc 
 _refln_F_squared_meas 
 _refln_F_squared_sigma 
 _refln_observed_status 
   2   0   0     1593.19     1163.66     48.60 o 
   4   0   0     5627.92     5591.00    141.54 o 
   6   0   0     1288.48     1211.26     41.62 o 
   8   0   0     4293.35     4176.36    118.05 o 
  10   0   0      214.29      218.92     23.25 o 
  12   0   0       23.28       36.04     16.66 o 
  14   0   0      297.69      329.98     41.06 o 
   1   1   0      225.96      225.09     11.59 o 
   2   1   0      830.61      764.40     14.29 o 
   3   1   0    16595.84    16192.63    247.22 o 
   4   1   0     4084.75     3877.12     76.72 o 
   5   1   0     1204.46     1237.88     22.10 o 
   6   1   0      192.83      201.29      9.32 o 
   7   1   0      102.35      109.07      9.63 o 
   8   1   0      784.05      867.81     26.60 o 
   9   1   0      447.36      422.57     19.62 o 
  10   1   0      260.43      276.38     18.00 o 
  11   1   0       38.98       43.02     11.19 o 
  12   1   0        0.55        7.36     10.85 o 
  13   1   0        0.04       -4.92      9.80 o 
  14   1   0      277.59      255.62     22.73 o 
   0   2   0     3044.27     2877.84     72.39 o 
   1   2   0     1164.68     1227.83     20.95 o 
   2   2   0     8290.32     8320.58    172.93 o 
   3   2   0     2588.32     2678.66     40.75 o 
   4   2   0       21.65       42.85      5.06 o 
   5   2   0      262.60      249.41      8.17 o 
   6   2   0     5681.59     5709.71     94.26 o 
   7   2   0       37.17       28.68      6.16 o 
   8   2   0      247.83      260.84     16.33 o 
   9   2   0       38.55       39.48     10.44 o 
  10   2   0      151.85      145.76     14.30 o 
  11   2   0      318.37      278.96     19.41 o 
  12   2   0       34.71       22.93     11.68 o 
  13   2   0      322.74      311.22     22.85 o 
  14   2   0      117.97      129.55     18.33 o 
   1   3   0     5180.88     5192.28     91.47 o 
   2   3   0      102.24      104.02      4.85 o 
   3   3   0     1137.20     1062.21     19.13 o 
   4   3   0       55.36       58.94      4.65 o 
   5   3   0       36.48       32.49      4.50 o 
   6   3   0        8.61        4.43      3.45 o 
   7   3   0      338.94      368.92     14.03 o 
   8   3   0      514.85      570.47     29.97 o 
   9   3   0     1014.78     1018.50     31.09 o 
  10   3   0        7.68        9.64      8.97 o 
  11   3   0      490.31      521.82     24.62 o 
  12   3   0      166.96      195.75     18.45 o 
  13   3   0       14.90        7.59     11.92 o 
  14   3   0       17.31       15.17     14.60 o 
   0   4   0     1869.42     1750.41     66.52 o 
   1   4   0      274.17      283.81      8.58 o 
   2   4   0      880.65      995.80     16.60 o 
   3   4   0     4994.95     5304.27     78.16 o 
   4   4   0     1666.63     1675.58     28.80 o 
   5   4   0     2088.82     2120.61     39.66 o 
   6   4   0      377.18      437.16     14.60 o 
   7   4   0      238.30      226.78     11.87 o 
   8   4   0        1.41       -2.48      9.02 o 
   9   4   0       26.44       28.12      9.53 o 
  10   4   0      588.95      618.97     30.12 o 
  11   4   0        1.90       -4.05      9.39 o 
  12   4   0        3.22        2.96     10.42 o 
  13   4   0       18.33       12.93     12.51 o 
  14   4   0       29.81       29.96     15.31 o 
   1   5   0      257.02      275.83      8.84 o 
   2   5   0      414.13      421.92      9.56 o 
   3   5   0     2230.28     2270.07     36.98 o 
   4   5   0      159.34      169.12      7.55 o 
   5   5   0      304.31      330.37     16.92 o 
   6   5   0      734.29      766.47     20.40 o 
   7   5   0      285.70      282.69     13.25 o 
   8   5   0       25.71       20.12      7.35 o 
   9   5   0        0.02       -7.61      7.61 o 
  10   5   0      118.57      133.01     14.65 o 
  11   5   0      115.98      114.54     15.05 o 
  12   5   0      162.53      187.86     18.53 o 
  13   5   0       23.82       47.49     13.76 o 
  14   5   0       18.33        5.12     14.52 o 
   0   6   0     1695.61     1873.60     55.91 o 
   1   6   0      161.54      169.72      7.35 o 
   2   6   0        9.56       16.21      3.99 o 
   3   6   0       30.82       31.92      4.31 o 
   4   6   0      790.67      821.34     26.85 o 
   5   6   0       49.38       39.80      9.24 o 
   6   6   0       13.63       12.39      6.01 o 
   7   6   0        6.24       -2.53      5.75 o 
   8   6   0      318.77      281.79     14.34 o 
   9   6   0      426.67      418.10     18.01 o 
  10   6   0       80.99       67.93     16.10 o 
  11   6   0       19.90       32.13     11.53 o 
  12   6   0       33.73       39.82     12.69 o 
  13   6   0       13.19       10.39     12.36 o 
  14   6   0        0.33        3.85     17.58 o 
   1   7   0      516.03      524.24     17.27 o 
   2   7   0       23.72        5.06      4.76 o 
   3   7   0      499.36      543.14     13.89 o 
   4   7   0      800.42      838.74     20.69 o 
   5   7   0      411.70      384.07     15.90 o 
   6   7   0      117.76      105.73     10.51 o 
   7   7   0      173.94      197.72     12.16 o 
   8   7   0      150.94      149.12     11.83 o 
   9   7   0       17.15       29.06      8.57 o 
  10   7   0        1.41       -6.69      8.67 o 
  11   7   0        7.61        9.25      9.73 o 
  12   7   0       28.23       16.21     11.41 o 
  13   7   0       10.79       15.72     13.12 o 
   0   8   0      436.95      379.27     22.47 o 
   1   8   0       97.41       83.49      8.81 o 
   2   8   0     1341.30     1486.91     32.15 o 
   3   8   0      108.99       96.79      8.61 o 
   4   8   0        4.44        3.25      6.53 o 
   5   8   0        5.51        5.93      4.81 o 
   6   8   0        9.25        0.59      5.32 o 
   7   8   0      241.28      222.38     14.33 o 
   8   8   0      374.35      405.10     38.82 o 
   9   8   0       24.60       27.25      8.15 o 
  10   8   0      194.27      140.17     17.25 o 
  11   8   0        0.24       -0.19     11.21 o 
  12   8   0       55.32       55.59     19.00 o 
  13   8   0      220.80      386.51     50.14 o 
   1   9   0      117.06      112.94     14.37 o 
   2   9   0       45.42       44.08      7.29 o 
   3   9   0     1095.39     1092.95     26.88 o 
   4   9   0     1510.40     1462.95     52.57 o 
   5   9   0     1112.95     1091.61     35.89 o 
   6   9   0       26.98       13.27     10.07 o 
   7   9   0      114.06      139.19     22.72 o 
   8   9   0        0.00        2.63     10.10 o 
   9   9   0       27.67       15.99     11.07 o 
  10   9   0       16.55       32.63     15.52 o 
  11   9   0      121.08      128.85     31.69 o 
  12   9   0        1.58        8.60     24.26 o 
   0  10   0      102.02       71.46     14.56 o 
   1  10   0      299.89      302.85     15.99 o 
   2  10   0       27.54       31.16      7.86 o 
   3  10   0      955.60      888.91     24.64 o 
   4  10   0     1733.09     1669.13     38.84 o 
   5  10   0      113.00      152.06     24.84 o 
   6  10   0       98.29       85.70     13.43 o 
   7  10   0        3.70        8.46      9.97 o 
   8  10   0      133.42      106.70     21.99 o 
   9  10   0      120.01      118.11     27.80 o 
  10  10   0       56.70       78.97     26.54 o 
  11  10   0       40.38       52.87     25.91 o 
  12  10   0       72.06       43.21     28.35 o 
   1  11   0      780.69      774.39     26.24 o 
   2  11   0     1322.61     1282.73     31.60 o 
   3  11   0      784.69      746.34     23.07 o 
   4  11   0      834.24      788.59     23.76 o 
   5  11   0       60.53       40.70     12.01 o 
   6  11   0        0.03      -10.15     12.43 o 
   7  11   0      358.37      440.74     33.67 o 
   8  11   0        0.68        2.98     13.25 o 
   9  11   0       17.78       33.30     16.73 o 
  10  11   0       92.50      118.22     22.73 o 
  11  11   0      196.61      244.04     43.50 o 
   0  12   0      995.38     1003.71     44.11 o 
   1  12   0      765.26      747.51     39.45 o 
   2  12   0       10.05       11.75      7.45 o 
   3  12   0      183.20      202.83     18.84 o 
   4  12   0       22.23       26.11      7.99 o 
   5  12   0      243.30      277.50     26.94 o 
   6  12   0      123.39      114.93     21.31 o 
   7  12   0        6.60       -6.85     34.90 o 
   8  12   0        8.16        6.26     15.92 o 
   9  12   0       69.30       48.52     19.96 o 
  10  12   0       64.42       87.99     54.85 o 
   1  13   0      142.64      141.23     14.17 o 
   2  13   0      244.45      217.92     21.91 o 
   3  13   0       32.14       24.56      8.45 o 
   4  13   0      464.63      416.45     40.46 o 
   5  13   0        7.15       -2.96     14.75 o 
   6  13   0       17.31        2.31     14.71 o 
   7  13   0        0.05        0.14     14.78 o 
   8  13   0      214.27      267.25     31.45 o 
   9  13   0       14.98       16.99     19.33 o 
   0  14   0      117.82      139.80     21.25 o 
   1  14   0       49.08       64.67     11.88 o 
   2  14   0        0.02        3.82      8.96 o 
   3  14   0        1.18       -9.93      9.93 o 
   4  14   0       29.70       21.34     14.80 o 
   5  14   0      118.11      130.13     27.62 o 
   6  14   0       11.34        6.60     16.33 o 
   7  14   0       30.55       14.40     20.65 o 
   8  14   0        8.86      -17.61     17.64 o 
   1  15   0      220.76      238.24     22.98 o 
   2  15   0        3.43        4.98     11.66 o 
   3  15   0        6.32      -10.07     10.07 o 
   4  15   0        0.86       -5.59     21.51 o 
   5  15   0       89.47      107.25     22.39 o 
   6  15   0      115.24       80.33     29.37 o 
   7  15   0      111.11      147.38     28.30 o 
   0  16   0        0.08       -0.64     24.39 o 
   1  16   0        2.02      -14.36     15.76 o 
   2  16   0        1.02       11.41     17.83 o 
   3  16   0        0.86       -0.71     13.09 o 
   4  16   0        7.24       22.17     27.15 o 
   5  16   0       20.12        7.00     16.44 o 
   1  17   0        0.83        5.78     28.59 o 
   2  17   0       17.35       -2.71     21.57 o 
   2   0   1     1264.33     1193.32     23.42 o 
   3   0   1    10369.59     9735.52    167.85 o 
   4   0   1      964.19      876.36     21.01 o 
   5   0   1     1475.92     1513.41     28.73 o 
   6   0   1      744.43      718.76     21.02 o 
   7   0   1      250.05      275.11     18.30 o 
   8   0   1        5.37        7.66      6.91 o 
   9   0   1       23.55       18.29      8.71 o 
  10   0   1       29.21       18.15     10.40 o 
  11   0   1      956.51     1020.93     34.19 o 
  12   0   1        1.29        0.38      9.40 o 
  13   0   1        9.75        5.05     11.55 o 
  14   0   1        1.08        3.41     12.92 o 
   1   1   1      413.81      406.42      8.36 o 
   2   1   1     3544.30     3398.77     40.36 o 
   3   1   1      340.02      359.73      6.53 o 
   4   1   1     1990.57     1887.68     22.68 o 
   5   1   1      715.06      723.32     11.29 o 
   6   1   1      800.05      793.33     14.02 o 
   7   1   1      360.23      352.02      9.75 o 
   8   1   1      222.18      236.99     10.15 o 
   9   1   1       49.69       53.49      7.16 o 
  10   1   1      204.17      167.36     10.59 o 
  11   1   1      139.39      147.08     10.82 o 
  12   1   1      136.26      132.38     11.28 o 
  13   1   1       20.07       20.45     11.04 o 
  14   1   1      158.51      204.47     14.92 o 
   0   2   1    19869.02    18873.55    371.22 o 
   1   2   1     5607.16     5326.84     58.42 o 
   2   2   1     5551.04     5318.30     56.32 o 
   3   2   1     4929.97     4645.86     50.21 o 
   4   2   1     1201.79     1092.68     14.79 o 
   5   2   1      635.47      640.69     10.68 o 
   6   2   1      151.55      166.58      6.24 o 
   7   2   1      222.18      231.76     10.58 o 
   8   2   1      330.30      316.42     10.43 o 
   9   2   1      159.56      170.09     10.78 o 
  10   2   1       63.09       51.78      7.83 o 
  11   2   1      100.74      104.04      9.91 o 
  12   2   1       94.94      120.64     10.88 o 
  13   2   1       24.52       16.70      8.39 o 
  14   2   1       31.38       31.98     10.55 o 
   0   3   1      109.38      108.47      5.60 o 
   1   3   1      543.24      557.01      9.20 o 
   2   3   1      431.25      403.81      6.33 o 
   3   3   1     3501.31     3481.68     37.12 o 
   4   3   1     9539.32     9391.45     95.20 o 
   5   3   1      715.31      743.25     12.12 o 
   6   3   1     1131.48     1156.61     19.20 o 
   7   3   1      375.09      373.00     10.01 o 
   8   3   1     1868.33     1819.92     27.08 o 
   9   3   1      159.31      152.60      9.69 o 
  10   3   1      163.58      168.51     10.70 o 
  11   3   1      140.34      133.92     10.74 o 
  12   3   1       56.62       69.64      9.53 o 
  13   3   1       25.84       20.71      9.89 o 
  14   3   1       36.14       18.39     10.57 o 
   0   4   1     2695.21     2780.49     61.15 o 
   1   4   1      522.27      478.39      9.65 o 
   2   4   1     1184.31     1238.27     13.94 o 
   3   4   1     2830.48     2951.90     32.38 o 
   4   4   1      157.28      164.11      5.68 o 
   5   4   1      128.03      127.84      5.45 o 
   6   4   1     1632.79     1626.88     24.92 o 
   7   4   1        8.84       14.03      4.51 o 
   8   4   1        2.14       -3.10      4.32 o 
   9   4   1      214.08      209.97     15.23 o 
  10   4   1      693.43      679.15     18.37 o 
  11   4   1       80.60       94.25     11.01 o 
  12   4   1      122.34       96.53     10.72 o 
  13   4   1       58.24       60.52     10.31 o 
  14   4   1       27.63       29.14     10.96 o 
   0   5   1      448.76      474.06     14.32 o 
   1   5   1     3041.56     3389.60     42.42 o 
   2   5   1      247.44      255.00      5.38 o 
   3   5   1      875.73      892.28     12.49 o 
   4   5   1       77.98       77.29      4.05 o 
   5   5   1      495.37      480.51      9.91 o 
   6   5   1       14.86       12.14      3.55 o 
   7   5   1      274.61      294.24      9.50 o 
   8   5   1      151.86      163.72      8.12 o 
   9   5   1       14.72       11.40      5.86 o 
  10   5   1       58.71       45.94      8.09 o 
  11   5   1       66.06       80.93      9.53 o 
  12   5   1       37.90       48.07      9.10 o 
  13   5   1       11.44       -1.43      8.09 o 
  14   5   1       14.25        7.08     10.24 o 
   0   6   1        8.91        9.10      4.58 o 
   1   6   1       73.57       92.96      4.80 o 
   2   6   1       60.73       64.28      3.23 o 
   3   6   1      421.16      447.04      7.67 o 
   4   6   1     1373.78     1484.12     19.39 o 
   5   6   1       18.93       16.92      3.35 o 
   6   6   1       56.06       57.90      5.53 o 
   7   6   1       51.46       43.72      7.01 o 
   8   6   1       26.52       29.71      5.54 o 
   9   6   1        2.26        1.93      5.27 o 
  10   6   1      188.37      204.94     11.69 o 
  11   6   1       22.03       20.96      8.60 o 
  12   6   1       11.54       10.89      7.86 o 
  13   6   1       51.27       48.00      9.95 o 
  14   6   1        0.32       -3.11     32.67 o 
   0   7   1      136.90      140.83     15.84 o 
   1   7   1      426.66      421.31     10.88 o 
   2   7   1     1922.64     2047.30     27.57 o 
   3   7   1      215.31      239.09      6.86 o 
   4   7   1      750.55      803.42     14.22 o 
   5   7   1      905.08      932.09     19.55 o 
   6   7   1     1635.32     1597.73     25.61 o 
   7   7   1      130.24      117.82      7.33 o 
   8   7   1      337.21      320.90     11.01 o 
   9   7   1        0.56       -0.72      5.01 o 
  10   7   1       14.83       18.49      6.95 o 
  11   7   1      165.94      167.85     11.88 o 
  12   7   1       20.32       34.22      8.91 o 
  13   7   1        1.80       -6.58      8.39 o 
   0   8   1      450.44      459.79     17.09 o 
   1   8   1      820.46      850.43     17.21 o 
   2   8   1      273.69      291.85      8.70 o 
   3   8   1      600.78      619.88     12.87 o 
   4   8   1      139.58      141.57      8.11 o 
   5   8   1      254.74      240.90     10.38 o 
   6   8   1      238.04      236.04     14.67 o 
   7   8   1       41.65       26.98      6.12 o 
   8   8   1      680.25      686.07     18.97 o 
   9   8   1       15.77       21.17      6.38 o 
  10   8   1       21.96       22.88      8.20 o 
  11   8   1        6.70       12.05     10.28 o 
  12   8   1       47.76       61.04     13.88 o 
  13   8   1        2.65        2.16     16.88 o 
   0   9   1       16.70       19.13      8.21 o 
   1   9   1      332.18      354.60     11.36 o 
   2   9   1      263.22      265.97      9.02 o 
   3   9   1       39.05       49.65      5.51 o 
   4   9   1     1114.73     1091.30     26.96 o 
   5   9   1      160.16      161.09     12.09 o 
   6   9   1       72.16       59.80      8.57 o 
   7   9   1       12.67       17.04      7.06 o 
   8   9   1       53.07       61.09     12.15 o 
   9   9   1      120.65      142.23     14.59 o 
  10   9   1       67.98       33.44     13.18 o 
  11   9   1       39.92       52.25     15.20 o 
  12   9   1       76.12       99.60     24.20 o 
   0  10   1      100.85      106.96     11.25 o 
   1  10   1      126.78      136.84      8.47 o 
   2  10   1      253.60      257.64      9.33 o 
   3  10   1      594.35      578.19     16.99 o 
   4  10   1       15.20       12.78      5.52 o 
   5  10   1       27.29       12.47      6.67 o 
   6  10   1       40.41       29.27      9.41 o 
   7  10   1        8.02        0.62      6.25 o 
   8  10   1       25.03       11.01      8.37 o 
   9  10   1       31.49       32.10      9.73 o 
  10  10   1      120.39      135.89     18.17 o 
  11  10   1       23.00       37.92     14.06 o 
  12  10   1       57.18       62.42     22.34 o 
   0  11   1      320.23      335.60     17.78 o 
   1  11   1       13.80       18.31      6.60 o 
   2  11   1       68.22       72.10      6.41 o 
   3  11   1     1121.76     1169.91     22.44 o 
   4  11   1      150.48      124.62      8.92 o 
   5  11   1      409.03      412.89     25.77 o 
   6  11   1       49.36       53.72     11.74 o 
   7  11   1       51.34       35.91     18.95 o 
   8  11   1       47.39       56.96     10.98 o 
   9  11   1       51.98       34.38     10.00 o 
  10  11   1       77.31      107.57     28.30 o 
  11  11   1       73.82       90.04     22.87 o 
   0  12   1      521.58      532.51     22.68 o 
   1  12   1      836.71      821.36     20.03 o 
   2  12   1      165.60      155.84      9.22 o 
   3  12   1       26.58       20.46      5.52 o 
   4  12   1      135.70      140.70     10.71 o 
   5  12   1      230.22      235.51     15.90 o 
   6  12   1       10.35        8.08      8.28 o 
   7  12   1       59.13       61.77     11.22 o 
   8  12   1       74.68       55.48     13.09 o 
   9  12   1       25.83       35.01     12.26 o 
  10  12   1        7.33       -5.22     14.28 o 
   0  13   1        3.77        8.80      8.38 o 
   1  13   1      223.41      204.90     11.33 o 
   2  13   1      238.50      267.01     12.63 o 
   3  13   1      219.35      234.52     12.65 o 
   4  13   1       74.78       77.39      9.67 o 
   5  13   1      148.88      151.36     19.54 o 
   6  13   1       37.44       29.91     11.00 o 
   7  13   1       43.30       37.35     12.26 o 
   8  13   1       32.09       31.44     12.84 o 
   9  13   1       74.18      100.80     17.23 o 
   0  14   1       47.75       51.41     10.97 o 
   1  14   1       95.76      103.24     10.48 o 
   2  14   1      116.76       96.81      9.48 o 
   3  14   1       81.07       71.89      8.94 o 
   4  14   1      107.53      108.24     14.62 o 
   5  14   1       38.07       38.84     12.46 o 
   6  14   1       43.61       40.03     12.62 o 
   7  14   1       25.95       16.86     11.84 o 
   8  14   1       16.46       10.85     13.60 o 
   0  15   1       52.11       59.45     19.98 o 
   1  15   1       75.90       85.37     10.76 o 
   2  15   1       28.82       31.26     10.06 o 
   3  15   1       15.51       15.80      8.66 o 
   4  15   1       89.28      118.07     16.20 o 
   5  15   1        5.80        2.27     10.26 o 
   6  15   1       18.45       14.32     12.41 o 
   7  15   1       65.36       93.04     18.12 o 
   0  16   1        0.45        6.81     24.75 o 
   1  16   1       11.00        0.47     10.44 o 
   2  16   1       15.17       16.80     10.38 o 
   3  16   1       30.35       27.71     13.27 o 
   4  16   1        1.22       -7.13     14.19 o 
   5  16   1       27.99       32.45     17.00 o 
   0  17   1       35.46       38.65     33.69 o 
   1  17   1       17.60        4.86     16.98 o 
   2  17   1       68.49       64.56     19.19 o 
   1   0   2        2.62       -2.95      2.95 o 
   2   0   2    32045.69    30444.66    682.07 o 
   3   0   2     9013.62     8287.59    143.88 o 
   4   0   2     3455.71     3473.43     64.83 o 
   5   0   2      236.12      211.43     15.28 o 
   6   0   2        1.72       -2.10      4.91 o 
   7   0   2      258.31      253.28     17.35 o 
   8   0   2      371.77      389.83     17.41 o 
   9   0   2        0.10        6.62      8.12 o 
  10   0   2       92.71      106.45     13.18 o 
  11   0   2       59.79       68.01     12.78 o 
  12   0   2      365.26      401.23     28.50 o 
  13   0   2      262.36      268.23     21.60 o 
  14   0   2        7.68       19.05     13.81 o 
   0   1   2      950.87      888.12     20.35 o 
   1   1   2      518.06      542.20      8.96 o 
   2   1   2     2785.60     2647.63     29.21 o 
   3   1   2       32.46       37.38      2.80 o 
   4   1   2      195.13      201.04      5.26 o 
   5   1   2      267.09      250.85      8.19 o 
   6   1   2      100.10      117.05      5.56 o 
   7   1   2      639.64      657.61     15.51 o 
   8   1   2      179.07      164.42      8.85 o 
   9   1   2      138.46      135.33      9.18 o 
  10   1   2      198.60      209.21     12.93 o 
  11   1   2      444.95      461.06     16.35 o 
  12   1   2      102.40      108.68     10.60 o 
  13   1   2      154.46      160.79     13.33 o 
  14   1   2       14.18       35.07     10.35 o 
   0   2   2     6824.01     6294.64    127.06 o 
   1   2   2     2964.09     2791.86     33.77 o 
   2   2   2    11359.20    11362.69    112.85 o 
   3   2   2      420.05      434.24      7.69 o 
   4   2   2      750.15      806.87     12.00 o 
   5   2   2      219.82      209.68      5.98 o 
   6   2   2      473.11      477.70     10.62 o 
   7   2   2      630.10      626.89     12.61 o 
   8   2   2      178.70      153.36      8.86 o 
   9   2   2       85.47       94.71      8.47 o 
  10   2   2      102.76      104.92      9.06 o 
  11   2   2      211.00      220.13     12.50 o 
  12   2   2       85.21       89.36     10.13 o 
  13   2   2       50.28       53.80      9.84 o 
  14   2   2       37.44       41.90     10.99 o 
   0   3   2     3993.42     3872.78     78.97 o 
   1   3   2      346.22      320.55      5.92 o 
   2   3   2     7318.06     7025.13     68.27 o 
   3   3   2     2071.86     2156.30     24.28 o 
   4   3   2     1155.45     1189.70     15.31 o 
   5   3   2      526.65      559.62     10.27 o 
   6   3   2     1041.44     1122.68     17.81 o 
   7   3   2       68.98       76.74      5.68 o 
   8   3   2      107.99      110.73      7.40 o 
   9   3   2       25.38       17.02      6.53 o 
  10   3   2      288.02      278.47     12.65 o 
  11   3   2       69.92       71.06      8.86 o 
  12   3   2       25.92       11.71      7.91 o 
  13   3   2       53.39       43.21      9.64 o 
  14   3   2       85.75       87.52     12.59 o 
   0   4   2      139.66      142.53      7.36 o 
   1   4   2       28.60       27.64      3.27 o 
   2   4   2     5599.81     5848.00     60.06 o 
   3   4   2     2049.27     2009.58     24.33 o 
   4   4   2      888.77      912.21     12.92 o 
   5   4   2      979.12      989.22     15.83 o 
   6   4   2      127.44      123.51      6.22 o 
   7   4   2      898.51      875.65     16.13 o 
   8   4   2      548.64      576.97     13.37 o 
   9   4   2      415.23      412.30     14.23 o 
  10   4   2      229.71      215.50     11.77 o 
  11   4   2      123.29      128.92     10.48 o 
  12   4   2        1.74       -4.37      6.97 o 
  13   4   2      103.91       93.20     11.16 o 
  14   4   2       38.57       49.54     11.82 o 
   0   5   2      201.21      199.66     11.09 o 
   1   5   2     2222.66     2396.07     33.43 o 
   2   5   2      476.56      477.78      7.63 o 
   3   5   2      500.47      509.64      8.40 o 
   4   5   2      474.64      560.05      9.72 o 
   5   5   2     1137.95     1091.94     16.56 o 
   6   5   2      258.75      254.77      8.40 o 
   7   5   2      827.98      841.18     16.11 o 
   8   5   2       41.43       37.18      5.73 o 
   9   5   2      106.81      118.69      8.39 o 
  10   5   2      159.48      136.92     10.18 o 
  11   5   2       98.36      104.81      9.94 o 
  12   5   2       46.53       54.30      9.12 o 
  13   5   2       23.91       27.26      8.96 o 
  14   5   2        1.64        8.43     11.08 o 
   0   6   2      850.80      954.78     23.90 o 
   1   6   2      289.90      278.18      8.25 o 
   2   6   2     1437.29     1584.46     18.64 o 
   3   6   2      176.13      201.96      5.76 o 
   4   6   2      136.00      130.46      5.21 o 
   5   6   2       52.34       61.45      4.81 o 
   6   6   2      760.56      758.20     14.74 o 
   7   6   2       23.66       20.83      5.09 o 
   8   6   2       15.34       17.53      5.35 o 
   9   6   2       18.97       22.60      6.09 o 
  10   6   2      228.62      219.80     12.00 o 
  11   6   2       79.80       79.64      9.58 o 
  12   6   2      179.92      180.42     12.96 o 
  13   6   2        9.63       20.02      9.67 o 
   0   7   2        0.24        0.85      4.87 o 
   1   7   2     1541.21     1713.99     27.06 o 
   2   7   2      874.49      935.51     14.25 o 
   3   7   2      505.84      534.78     10.25 o 
   4   7   2        8.01        9.73      4.47 o 
   5   7   2      341.52      358.10      9.77 o 
   6   7   2      118.99      131.86      7.51 o 
   7   7   2      889.81      909.66     19.68 o 
   8   7   2      239.47      261.22     12.74 o 
   9   7   2       49.46       48.70      7.46 o 
  10   7   2       79.40       58.97     11.03 o 
  11   7   2       48.36       43.87      9.15 o 
  12   7   2       30.88       41.00      9.61 o 
  13   7   2       44.68       34.02     10.67 o 
   0   8   2      314.63      286.66     13.70 o 
   1   8   2      769.34      800.52     16.50 o 
   2   8   2      348.75      373.04      9.74 o 
   3   8   2     1171.51     1235.93     19.86 o 
   4   8   2       92.12       89.71     10.23 o 
   5   8   2      242.03      216.06     11.36 o 
   6   8   2      701.02      708.55     19.82 o 
   7   8   2      663.37      666.52     19.39 o 
   8   8   2       14.01        5.05      4.92 o 
   9   8   2       19.74       15.24      8.46 o 
  10   8   2      197.40      201.50     27.09 o 
  11   8   2       61.37       40.24     10.32 o 
  12   8   2       43.55       47.54     14.01 o 
  13   8   2       38.18       55.60     15.74 o 
   0   9   2       15.19       14.62      6.93 o 
   1   9   2      150.97      167.18      8.51 o 
   2   9   2       49.92       53.60      5.48 o 
   3   9   2      137.08      134.75      7.76 o 
   4   9   2      216.88      225.64     14.55 o 
   5   9   2     1139.72     1228.35     36.26 o 
   6   9   2       41.36       21.77      9.85 o 
   7   9   2       63.54       48.90      9.38 o 
   8   9   2      124.84      122.09     13.95 o 
   9   9   2      605.18      568.00     22.95 o 
  10   9   2        1.30       12.10      9.93 o 
  11   9   2      127.15      146.82     19.41 o 
  12   9   2        0.90        5.84     14.80 o 
   0  10   2      575.31      560.00     21.11 o 
   1  10   2      220.95      224.28     10.11 o 
   2  10   2      523.85      535.58     15.12 o 
   3  10   2       82.35       80.70      7.18 o 
   4  10   2       93.89       91.24     13.36 o 
   5  10   2      790.74      803.37     26.37 o 
   6  10   2      203.61      195.10     14.25 o 
   7  10   2      227.02      237.76     15.81 o 
   8  10   2      128.10       89.94     12.27 o 
   9  10   2      158.04      153.69     15.74 o 
  10  10   2      111.17      128.68     24.68 o 
  11  10   2       26.22       65.38     16.09 o 
  12  10   2        5.83        9.74     15.11 o 
   0  11   2      331.33      341.77     27.71 o 
   1  11   2      763.83      746.95     18.10 o 
   2  11   2      868.92      824.16     18.13 o 
   3  11   2      391.06      407.33     13.06 o 
   4  11   2      600.45      629.88     18.52 o 
   5  11   2      158.56      169.52     13.50 o 
   6  11   2      111.47      101.43     12.59 o 
   7  11   2       47.46       46.19      9.99 o 
   8  11   2       37.83       43.79     10.63 o 
   9  11   2       16.15       27.17      9.83 o 
  10  11   2       82.40       81.82     15.55 o 
  11  11   2       85.60      113.79     19.60 o 
   0  12   2      776.02      746.31     26.62 o 
   1  12   2      255.15      247.03     11.60 o 
   2  12   2      394.77      402.76     14.64 o 
   3  12   2       58.02       64.96      7.99 o 
   4  12   2      113.41      121.44     10.36 o 
   5  12   2       61.68       60.81     10.48 o 
   6  12   2        5.03       -0.99      8.03 o 
   7  12   2       50.98       54.83     11.05 o 
   8  12   2        1.46       -8.15      8.73 o 
   9  12   2       43.83       49.47     11.73 o 
  10  12   2      141.06      150.53     20.93 o 
   0  13   2       20.79       30.66     12.03 o 
   1  13   2       34.85       33.34      8.64 o 
   2  13   2      194.20      204.11     11.79 o 
   3  13   2       20.67       15.92      6.90 o 
   4  13   2       26.10       19.08      7.56 o 
   5  13   2       39.79       56.78     10.78 o 
   6  13   2       28.00       37.04     10.77 o 
   7  13   2       28.30       18.04     10.30 o 
   8  13   2      102.87       95.38     16.40 o 
   9  13   2       41.55       58.73     14.72 o 
   0  14   2       93.23       81.75     15.66 o 
   1  14   2      109.73      119.39     12.65 o 
   2  14   2       13.23       14.83      7.96 o 
   3  14   2       13.82        9.23      6.64 o 
   4  14   2        2.57       12.56      7.57 o 
   5  14   2       56.44       62.53     11.51 o 
   6  14   2        9.18       16.10     10.34 o 
   7  14   2      107.72      105.44     16.99 o 
   8  14   2       35.99       64.62     16.33 o 
   0  15   2      149.60      166.47     21.06 o 
   1  15   2        9.52        5.27      7.96 o 
   2  15   2       14.59       15.66      8.68 o 
   3  15   2       22.80        0.28      8.00 o 
   4  15   2       76.58       68.58     12.85 o 
   5  15   2       62.58       79.26     18.63 o 
   6  15   2       86.77       87.20     16.01 o 
   7  15   2       33.87       50.50     15.16 o 
   0  16   2        0.03       12.27     13.42 o 
   1  16   2        9.58       26.68      9.32 o 
   2  16   2       26.40       19.33     10.06 o 
   3  16   2       10.25       22.87     13.80 o 
   4  16   2       37.81       53.88     19.01 o 
   5  16   2       27.51       22.74     22.59 o 
   0  17   2        1.65      -16.10     16.10 o 
   1  17   2       46.77       33.57     14.36 o 
   2  17   2       20.34       15.21     13.62 o 
   1   0   3     2228.18     2057.10     42.63 o 
   2   0   3     2306.59     2003.39     33.71 o 
   3   0   3     3270.69     3249.03     53.33 o 
   4   0   3       51.44       56.14      7.57 o 
   5   0   3     2423.19     2281.10     46.57 o 
   6   0   3      300.91      319.52     13.63 o 
   7   0   3        0.98        0.56      5.94 o 
   8   0   3      651.84      604.67     26.59 o 
   9   0   3       15.40       21.95      8.93 o 
  10   0   3      152.96      144.48     18.65 o 
  11   0   3       52.69       60.30     11.84 o 
  12   0   3      187.14      180.86     24.89 o 
  13   0   3      101.13       88.69     28.19 o 
  14   0   3       78.52       77.61     17.09 o 
   0   1   3     1568.05     1498.83     40.65 o 
   1   1   3    14970.43    14327.87    197.42 o 
   2   1   3     3968.61     3859.61     46.08 o 
   3   1   3      622.85      541.53      9.21 o 
   4   1   3     2031.84     1978.01     26.44 o 
   5   1   3      410.06      409.73      9.26 o 
   6   1   3      411.89      402.71      9.19 o 
   7   1   3      527.68      517.66     13.17 o 
   8   1   3      156.77      134.46      8.32 o 
   9   1   3        4.17       -5.38      5.38 o 
  10   1   3      901.22      878.08     20.96 o 
  11   1   3       40.38       25.85      7.25 o 
  12   1   3       21.34       21.33      8.06 o 
  13   1   3      107.65      117.82     11.72 o 
  14   1   3       19.62       16.59      9.88 o 
   0   2   3       27.92       24.16      4.56 o 
   1   2   3     1482.99     1431.29     20.06 o 
   2   2   3     5150.27     5153.42     55.13 o 
   3   2   3     1090.70     1067.85     14.34 o 
   4   2   3     3366.62     3438.12     39.10 o 
   5   2   3     1853.39     1847.87     23.59 o 
   6   2   3      468.21      464.21      9.66 o 
   7   2   3      659.02      599.14     13.19 o 
   8   2   3      200.10      200.38      9.61 o 
   9   2   3       40.43       31.08      7.42 o 
  10   2   3       50.23       47.35      7.65 o 
  11   2   3       13.25       17.58      6.95 o 
  12   2   3       42.19       50.37      9.07 o 
  13   2   3      204.44      214.96     14.17 o 
  14   2   3       22.82       42.17     11.16 o 
   0   3   3      355.78      356.86     13.42 o 
   1   3   3     4396.34     4202.25     57.49 o 
   2   3   3       30.44       27.61      2.46 o 
   3   3   3      134.22      129.10      4.53 o 
   4   3   3     5951.78     6103.14     63.46 o 
   5   3   3     2135.30     2171.59     27.20 o 
   6   3   3       80.86       89.90      5.17 o 
   7   3   3      711.49      718.51     14.10 o 
   8   3   3       28.63       17.78      5.25 o 
   9   3   3      677.43      704.42     18.89 o 
  10   3   3      144.41      140.97     13.42 o 
  11   3   3       61.11       78.36      9.25 o 
  12   3   3       25.86       29.19      8.34 o 
  13   3   3       80.97       94.82     11.03 o 
  14   3   3       46.45       48.26     11.68 o 
   0   4   3     1364.31     1401.98     29.37 o 
   1   4   3     1083.15     1163.50     16.68 o 
   2   4   3      121.88      137.22      4.15 o 
   3   4   3      930.46      929.47     13.35 o 
   4   4   3      339.55      345.08      7.21 o 
   5   4   3       79.52       84.84      4.84 o 
   6   4   3       17.35       23.85      4.01 o 
   7   4   3      317.59      327.41      9.79 o 
   8   4   3       30.39       35.52      5.70 o 
   9   4   3      504.64      516.37     14.51 o 
  10   4   3      512.97      508.25     16.44 o 
  11   4   3      223.24      234.39     12.85 o 
  12   4   3      167.95      155.87     12.08 o 
  13   4   3        8.16       12.75      8.62 o 
  14   4   3        7.91       -3.93     11.03 o 
   0   5   3       44.96       49.07      5.50 o 
   1   5   3      372.71      355.75      7.70 o 
   2   5   3      357.06      336.18      6.30 o 
   3   5   3      241.49      249.22      6.16 o 
   4   5   3     1896.84     1957.92     23.81 o 
   5   5   3      432.15      405.96      9.31 o 
   6   5   3      182.88      202.21      7.72 o 
   7   5   3      495.50      517.23     12.33 o 
   8   5   3      225.89      238.45      9.36 o 
   9   5   3       61.17       38.04      6.39 o 
  10   5   3       48.56       44.08      7.47 o 
  11   5   3        7.92        6.00      6.59 o 
  12   5   3        2.75        1.20      7.90 o 
  13   5   3       10.26       25.31      9.63 o 
  14   5   3        8.52       -6.43     10.91 o 
   0   6   3       70.78       77.08      6.94 o 
   1   6   3      759.36      775.32     14.69 o 
   2   6   3      397.68      417.32      7.89 o 
   3   6   3      164.95      162.45      6.43 o 
   4   6   3      571.21      562.71     11.46 o 
   5   6   3      173.22      176.72      9.50 o 
   6   6   3       97.30      110.09      7.01 o 
   7   6   3      422.94      438.68     12.47 o 
   8   6   3      144.17      159.12      8.94 o 
   9   6   3      141.41      138.64      9.64 o 
  10   6   3       94.40      101.71     10.03 o 
  11   6   3      106.21       89.17     12.26 o 
  12   6   3       14.84       23.32      9.26 o 
  13   6   3       29.78       29.63     10.35 o 
   0   7   3      110.47      103.03      8.59 o 
   1   7   3     1990.89     2158.06     32.44 o 
   2   7   3       12.31       13.32      3.60 o 
   3   7   3      144.94      131.79      5.99 o 
   4   7   3      129.23      149.83      7.73 o 
   5   7   3      242.61      250.01     13.72 o 
   6   7   3      802.48      832.53     23.79 o 
   7   7   3      239.52      265.69     11.09 o 
   8   7   3      201.61      182.71     11.54 o 
   9   7   3      254.94      291.26     12.61 o 
  10   7   3       24.72       33.86      7.50 o 
  11   7   3       22.59       26.27     11.12 o 
  12   7   3       38.15       31.76      9.61 o 
  13   7   3        9.49        7.26     13.22 o 
   0   8   3      770.00      816.04     23.91 o 
   1   8   3      799.13      806.40     16.71 o 
   2   8   3       65.67       75.80      5.96 o 
   3   8   3      233.87      248.32      9.04 o 
   4   8   3      365.23      380.39     13.24 o 
   5   8   3      233.06      242.64     15.98 o 
   6   8   3      124.94      158.09     12.36 o 
   7   8   3      801.55      762.38     21.18 o 
   8   8   3      786.94      739.92     29.26 o 
   9   8   3      225.86      216.48     13.54 o 
  10   8   3       10.49       18.12      7.88 o 
  11   8   3       87.45      112.38     13.32 o 
  12   8   3      163.17      205.33     17.69 o 
  13   8   3       18.74       37.18     15.80 o 
   0   9   3        4.72       19.64      7.09 o 
   1   9   3       15.01       12.51      4.88 o 
   2   9   3      720.51      737.42     17.72 o 
   3   9   3      388.66      391.42     11.56 o 
   4   9   3      548.70      527.64     15.99 o 
   5   9   3      958.42      887.99     24.54 o 
   6   9   3      196.29      203.80     15.78 o 
   7   9   3       68.52       53.22      9.67 o 
   8   9   3      127.71      159.19     30.55 o 
   9   9   3       67.00       45.76     10.07 o 
  10   9   3       58.46       64.89     13.11 o 
  11   9   3      117.05      115.53     18.58 o 
  12   9   3       68.77       51.40     26.06 o 
   0  10   3      168.09      169.40     14.03 o 
   1  10   3     1175.25     1149.50     28.11 o 
   2  10   3      912.57      882.45     20.55 o 
   3  10   3       28.53       16.92      5.43 o 
   4  10   3       84.82       57.03      7.48 o 
   5  10   3      500.29      462.10     19.92 o 
   6  10   3      842.84      856.77     32.17 o 
   7  10   3      221.89      209.65     15.04 o 
   8  10   3      131.81      150.31     14.10 o 
   9  10   3        7.45        3.85      9.05 o 
  10  10   3       78.66       88.52     14.08 o 
  11  10   3        7.35       -1.92     14.12 o 
  12  10   3       90.31      113.19     26.93 o 
   0  11   3      333.17      372.18     18.56 o 
   1  11   3      571.11      571.04     16.02 o 
   2  11   3     1110.15     1137.95     24.09 o 
   3  11   3       55.57       50.43      7.50 o 
   4  11   3       13.57       15.48      6.66 o 
   5  11   3      555.45      548.94     21.80 o 
   6  11   3       29.92       20.89      9.12 o 
   7  11   3       27.32       25.20     10.39 o 
   8  11   3       50.23       41.83     10.85 o 
   9  11   3      487.18      484.62     23.17 o 
  10  11   3       40.08       32.06     14.93 o 
  11  11   3       21.75        7.48     14.31 o 
   0  12   3      714.20      763.42     42.58 o 
   1  12   3      523.80      509.96     17.47 o 
   2  12   3       66.96       75.43     11.74 o 
   3  12   3       77.93       62.42      8.13 o 
   4  12   3       33.47       33.12      7.60 o 
   5  12   3       74.53       43.24     11.59 o 
   6  12   3      118.44      127.38     13.33 o 
   7  12   3       99.45       91.06     12.68 o 
   8  12   3       37.96       47.50     15.46 o 
   9  12   3       96.82      100.06     18.20 o 
  10  12   3       37.14       19.90     12.92 o 
   0  13   3      730.78      705.49     33.34 o 
   1  13   3      292.76      306.45     24.05 o 
   2  13   3      129.58      114.05     11.02 o 
   3  13   3      194.30      201.98     14.78 o 
   4  13   3      113.96      121.30     11.81 o 
   5  13   3       50.18       31.90     16.65 o 
   6  13   3      136.09      120.39     14.60 o 
   7  13   3       36.56       36.63     11.34 o 
   8  13   3      130.40      128.56     17.52 o 
   9  13   3       24.15        9.26     12.25 o 
   0  14   3       38.87       41.47     13.59 o 
   1  14   3      188.42      176.46     14.50 o 
   2  14   3       69.90       78.51     10.31 o 
   3  14   3       94.54       63.08     10.02 o 
   4  14   3        0.59        0.41      8.65 o 
   5  14   3       42.43       42.45     13.43 o 
   6  14   3       88.68       83.38     16.50 o 
   7  14   3      142.43      171.74     17.24 o 
   8  14   3       18.45       27.86     13.89 o 
   0  15   3      107.96      112.31     18.98 o 
   1  15   3       23.79       15.26      8.55 o 
   2  15   3       51.01       40.79     11.32 o 
   3  15   3        8.32       13.25      9.36 o 
   4  15   3       82.33       80.05     12.49 o 
   5  15   3      115.75      118.54     18.04 o 
   6  15   3       40.99       36.89     15.50 o 
   7  15   3        7.21       -9.61     16.11 o 
   0  16   3        0.38        2.64     13.61 o 
   1  16   3       50.38       60.78     11.04 o 
   2  16   3        9.77        4.38      8.77 o 
   3  16   3       64.43       63.06     15.02 o 
   4  16   3       98.68      109.49     19.30 o 
   5  16   3      143.68      131.69     24.10 o 
   0  17   3       49.87       17.32     14.12 o 
   1  17   3       34.11       53.29     12.38 o 
   0   0   4    13781.55    12926.34    303.92 o 
   1   0   4     3554.03     3331.37     67.98 o 
   2   0   4    14215.75    13804.36    269.87 o 
   3   0   4      164.76      169.10      9.18 o 
   4   0   4     2054.34     2029.94     36.33 o 
   5   0   4     1846.44     1873.09     34.63 o 
   6   0   4        0.13       -5.18      5.18 o 
   7   0   4      278.55      261.21     18.84 o 
   8   0   4       99.92      102.87     10.99 o 
   9   0   4      319.70      309.13     18.09 o 
  10   0   4        1.04       -8.00      8.00 o 
  11   0   4       52.22       56.32     11.53 o 
  12   0   4        5.22        8.54     10.00 o 
  13   0   4       58.72       60.59     13.94 o 
  14   0   4       33.06       51.93     15.63 o 
   0   1   4     2259.52     2115.73     56.30 o 
   1   1   4     8335.17     7716.40    108.18 o 
   2   1   4    10305.66     9775.63    136.53 o 
   3   1   4     1125.31     1083.40     14.43 o 
   4   1   4      667.73      721.00     11.88 o 
   5   1   4      245.42      244.96      6.99 o 
   6   1   4      960.83      955.62     15.68 o 
   7   1   4      249.58      252.10      9.73 o 
   8   1   4       81.17       75.45      7.07 o 
   9   1   4        4.72        0.60      5.69 o 
  10   1   4      644.40      655.76     17.83 o 
  11   1   4       36.72       26.86      7.46 o 
  12   1   4      161.53      182.92     12.32 o 
  13   1   4       57.45       55.77      9.58 o 
  14   1   4      107.58      108.27     13.04 o 
   0   2   4       88.83       90.15      7.03 o 
   1   2   4     1274.25     1107.27     17.78 o 
   2   2   4      727.37      719.93     13.48 o 
   3   2   4     3460.24     3387.97     40.04 o 
   4   2   4      655.98      675.46     11.04 o 
   5   2   4     1104.56     1042.09     16.23 o 
   6   2   4      452.06      431.99     10.00 o 
   7   2   4      226.35      236.62     12.03 o 
   8   2   4      152.38      162.82      9.05 o 
   9   2   4       13.63       12.86      6.23 o 
  10   2   4       73.47       60.95      8.12 o 
  11   2   4       16.59        7.53      6.83 o 
  12   2   4      151.13      163.62     11.96 o 
  13   2   4       84.79       99.10     11.08 o 
  14   2   4       34.55       45.63     12.22 o 
   0   3   4     4028.35     3877.13     82.99 o 
   1   3   4      711.78      671.83     12.63 o 
   2   3   4      756.20      785.10     12.79 o 
   3   3   4      156.50      158.31      4.84 o 
   4   3   4     5107.53     5199.00     57.61 o 
   5   3   4     1409.28     1409.45     19.58 o 
   6   3   4      304.65      297.58      8.70 o 
   7   3   4      811.80      797.21     15.23 o 
   8   3   4       52.52       49.67      6.61 o 
   9   3   4      728.36      745.67     18.41 o 
  10   3   4      178.74      180.42     11.89 o 
  11   3   4      339.40      366.76     14.96 o 
  12   3   4      108.23      105.34     10.68 o 
  13   3   4       10.05        7.91      9.37 o 
  14   3   4        1.03       11.04     11.28 o 
   0   4   4      393.93      409.07     19.19 o 
   1   4   4       52.14       52.81      2.95 o 
   2   4   4     1484.78     1493.72     19.86 o 
   3   4   4     3429.06     3550.63     40.41 o 
   4   4   4      651.28      691.63     12.33 o 
   5   4   4      201.11      194.67      6.59 o 
   6   4   4       72.50       76.14      5.38 o 
   7   4   4      297.96      316.56     12.88 o 
   8   4   4      453.57      452.71     13.92 o 
   9   4   4      278.85      264.14     13.17 o 
  10   4   4      148.12      127.81     12.26 o 
  11   4   4      545.58      533.24     21.20 o 
  12   4   4       21.33       17.40      8.57 o 
  13   4   4       50.30       45.13     10.49 o 
  14   4   4       10.37       24.01     12.10 o 
   0   5   4      429.10      423.15     13.43 o 
   1   5   4     1033.35     1059.32     16.17 o 
   2   5   4      145.93      145.35      5.16 o 
   3   5   4      761.17      778.87     12.26 o 
   4   5   4      494.01      452.61     10.65 o 
   5   5   4      303.21      331.29      9.24 o 
   6   5   4       28.81       28.14      4.01 o 
   7   5   4      404.23      384.38     11.57 o 
   8   5   4      632.83      594.05     15.81 o 
   9   5   4        7.67       -0.04      4.58 o 
  10   5   4       31.26       28.26      7.73 o 
  11   5   4       20.36       21.53      8.02 o 
  12   5   4       49.68       33.53      9.80 o 
  13   5   4       69.83       82.37     11.66 o 
  14   5   4        2.51        4.09     11.98 o 
   0   6   4      917.84      896.40     22.94 o 
   1   6   4     2679.87     2851.41     38.27 o 
   2   6   4       41.86       39.14      4.08 o 
   3   6   4      414.12      438.08      9.87 o 
   4   6   4       90.35      101.61      6.05 o 
   5   6   4      125.54      129.64      7.57 o 
   6   6   4       96.37      103.61     11.17 o 
   7   6   4       24.11       17.95      5.99 o 
   8   6   4       97.28       97.22      7.75 o 
   9   6   4      204.42      211.86     13.68 o 
  10   6   4        4.80       11.06      6.36 o 
  11   6   4       28.11       24.71      9.83 o 
  12   6   4        7.43        8.06      8.35 o 
  13   6   4       30.92       33.88     10.36 o 
   0   7   4       61.24       61.44      9.67 o 
   1   7   4       25.42       33.36      4.45 o 
   2   7   4      641.98      660.49     11.97 o 
   3   7   4      381.28      387.53      9.72 o 
   4   7   4      591.82      609.73     14.42 o 
   5   7   4      626.39      633.99     18.42 o 
   6   7   4      407.82      393.94     13.62 o 
   7   7   4      105.14      107.32      8.28 o 
   8   7   4      527.20      525.60     16.29 o 
   9   7   4       34.02       44.06      7.86 o 
  10   7   4        0.11        4.41      6.32 o 
  11   7   4       66.00       57.51     10.90 o 
  12   7   4       48.78       49.81     11.02 o 
  13   7   4       21.24       25.07     11.58 o 
   0   8   4      764.85      838.80     24.20 o 
   1   8   4      249.93      265.99      9.62 o 
   2   8   4      128.20      132.02      6.94 o 
   3   8   4      252.21      257.36     10.32 o 
   4   8   4      228.58      234.79     10.94 o 
   5   8   4      468.01      445.38     16.69 o 
   6   8   4      670.97      658.27     29.18 o 
   7   8   4      113.71      127.82     14.51 o 
   8   8   4       77.82       77.21      8.80 o 
   9   8   4       63.67       43.58      9.63 o 
  10   8   4       68.20       75.59     10.58 o 
  11   8   4       66.89       57.38     11.55 o 
  12   8   4       52.26       52.48     12.97 o 
   0   9   4       32.92       35.01      8.03 o 
   1   9   4      110.98      133.07      7.82 o 
   2   9   4      251.19      250.62     11.46 o 
   3   9   4       16.42        9.33      5.23 o 
   4   9   4        2.17        5.37      4.94 o 
   5   9   4      279.42      282.96     14.02 o 
   6   9   4       56.16       44.30     12.39 o 
   7   9   4      347.53      379.26     18.38 o 
   8   9   4       60.98       55.77     10.27 o 
   9   9   4      185.68      188.35     17.03 o 
  10   9   4      139.23      149.96     16.74 o 
  11   9   4       21.23       25.55     12.88 o 
  12   9   4       12.12       24.19     16.21 o 
   0  10   4     1346.97     1346.85     57.45 o 
   1  10   4      141.32      140.59      9.65 o 
   2  10   4       82.42       81.37      9.20 o 
   3  10   4       15.02       25.30      6.56 o 
   4  10   4       35.55       20.71      7.05 o 
   5  10   4      151.03      144.94     11.63 o 
   6  10   4      223.96      228.28     17.53 o 
   7  10   4      267.57      228.41     16.04 o 
   8  10   4       10.45       -3.82      8.38 o 
   9  10   4       12.84       24.82     11.08 o 
  10  10   4        6.87       16.22     11.48 o 
  11  10   4       30.34       21.81     14.83 o 
   0  11   4       17.63       20.05     10.84 o 
   1  11   4      245.26      228.63     13.98 o 
   2  11   4      237.37      233.20     11.54 o 
   3  11   4     1085.36     1089.35     28.97 o 
   4  11   4      114.57      121.00     10.16 o 
   5  11   4      121.15      102.35     10.78 o 
   6  11   4      224.60      200.74     15.40 o 
   7  11   4       60.57       56.49     10.93 o 
   8  11   4        7.09       -0.41      8.62 o 
   9  11   4      136.11      118.86     14.31 o 
  10  11   4       17.54       19.27     12.24 o 
  11  11   4       15.61       37.97     17.56 o 
   0  12   4        6.11        1.11     10.21 o 
   1  12   4       20.00       12.84      9.03 o 
   2  12   4      224.65      279.19     18.19 o 
   3  12   4       38.73       27.67      7.85 o 
   4  12   4      128.11      118.20     10.75 o 
   5  12   4       79.04       72.91     10.50 o 
   6  12   4        7.07        5.17      8.87 o 
   7  12   4       85.91       90.56     12.81 o 
   8  12   4       83.98       64.21     12.52 o 
   9  12   4       35.96       23.71     11.28 o 
  10  12   4      110.80      138.19     27.07 o 
   0  13   4      520.68      476.67     28.75 o 
   1  13   4      205.26      211.46     14.95 o 
   2  13   4       25.34       27.31      8.27 o 
   3  13   4       20.05       15.08      7.90 o 
   4  13   4       87.46       64.85     10.88 o 
   5  13   4       91.57       72.17     12.20 o 
   6  13   4      109.67      120.22     14.12 o 
   7  13   4       31.77       32.64     11.39 o 
   8  13   4       31.29       31.47     11.75 o 
   9  13   4       26.58       38.93     12.83 o 
   0  14   4        0.03        1.73     11.04 o 
   1  14   4       27.72       15.49      8.19 o 
   2  14   4      233.04      245.20     15.46 o 
   3  14   4       11.11        4.67      9.10 o 
   4  14   4       19.77       24.86      9.94 o 
   5  14   4       19.50       42.63     13.42 o 
   6  14   4       52.42       75.13     16.11 o 
   7  14   4       13.28       -7.67     14.12 o 
   8  14   4       79.35       80.68     21.70 o 
   0  15   4       59.79       33.87     16.90 o 
   1  15   4       43.20       47.41     10.01 o 
   2  15   4       54.67       65.77     11.04 o 
   3  15   4      167.14      158.38     15.25 o 
   4  15   4      150.45      186.60     16.63 o 
   5  15   4        5.44       -6.09     12.07 o 
   6  15   4       33.31       61.67     17.06 o 
   0  16   4        4.30        5.36     14.04 o 
   1  16   4       23.85       35.97     10.52 o 
   2  16   4       38.57       58.29     11.75 o 
   3  16   4       69.46       65.32     12.92 o 
   4  16   4       15.10       13.34     11.47 o 
   5  16   4       16.73        8.80     26.45 o 
   0  17   4       10.78        7.73     18.94 o 
   1   0   5     6925.06     6718.68    133.74 o 
   2   0   5     8116.06     8091.14    160.74 o 
   3   0   5     5994.90     5865.71    104.15 o 
   4   0   5        3.84        8.08      4.03 o 
   5   0   5      288.22      273.81     10.33 o 
   6   0   5     1178.59     1098.16     32.47 o 
   7   0   5      658.57      682.11     22.14 o 
   8   0   5        4.19        7.65      7.03 o 
   9   0   5       38.33       31.92     11.04 o 
  10   0   5      810.72      817.26     28.50 o 
  11   0   5       53.82       48.63     12.08 o 
  12   0   5       97.24       92.92     14.89 o 
  13   0   5       61.83       68.59     15.02 o 
  14   0   5       68.34       65.52     16.75 o 
   0   1   5       50.83       38.23      7.41 o 
   1   1   5     3522.85     3323.08     53.15 o 
   2   1   5      446.30      435.03      9.83 o 
   3   1   5       79.09       80.60      4.03 o 
   4   1   5      620.59      606.88     10.21 o 
   5   1   5     1699.10     1849.23     23.66 o 
   6   1   5      752.61      704.43     17.12 o 
   7   1   5      798.79      723.19     15.22 o 
   8   1   5       99.10      112.88      8.17 o 
   9   1   5      240.45      229.55     11.56 o 
  10   1   5      189.00      208.26     11.36 o 
  11   1   5      115.51      117.59     10.02 o 
  12   1   5       56.10       59.02      9.15 o 
  13   1   5       41.48       57.40     10.09 o 
  14   1   5       30.60       33.29     11.41 o 
   0   2   5       38.94       31.92      7.08 o 
   1   2   5      597.86      578.01     12.17 o 
   2   2   5     2164.44     2092.97     36.83 o 
   3   2   5     1162.34     1188.06     18.65 o 
   4   2   5     1995.62     1993.70     25.82 o 
   5   2   5     2304.36     2163.15     32.64 o 
   6   2   5        1.32        2.02      3.56 o 
   7   2   5      108.42      117.38      6.99 o 
   8   2   5      279.27      273.95     15.84 o 
   9   2   5      151.25      139.33      9.65 o 
  10   2   5      140.12      139.45     10.00 o 
  11   2   5      193.64      170.65     11.40 o 
  12   2   5      116.65      116.56     11.59 o 
  13   2   5        5.43        3.46      8.85 o 
  14   2   5       21.19       16.65     10.81 o 
   0   3   5      219.30      215.63     11.15 o 
   1   3   5     1063.59     1025.81     16.56 o 
   2   3   5      918.20      866.08     15.82 o 
   3   3   5      517.37      553.44     10.58 o 
   4   3   5      176.58      172.44      6.04 o 
   5   3   5     1520.39     1391.78     18.49 o 
   6   3   5      331.95      309.64     10.97 o 
   7   3   5        8.77       11.94      4.12 o 
   8   3   5      460.64      438.11     14.79 o 
   9   3   5      813.98      777.15     20.33 o 
  10   3   5       31.97       18.59      9.63 o 
  11   3   5      340.98      352.79     16.16 o 
  12   3   5       42.39       39.04      9.33 o 
  13   3   5       20.44        0.15      8.95 o 
  14   3   5       47.72       53.06     12.85 o 
   0   4   5        1.88       -0.65      2.93 o 
   1   4   5     4893.43     4922.90     68.25 o 
   2   4   5      889.76      884.18     18.40 o 
   3   4   5      808.72      787.67     17.90 o 
   4   4   5      220.04      216.91      7.53 o 
   5   4   5      811.84      845.74     15.97 o 
   6   4   5     1136.64     1086.17     18.36 o 
   7   4   5       99.38       89.50      6.91 o 
   8   4   5      481.76      476.71     15.33 o 
   9   4   5       13.62        7.83      6.71 o 
  10   4   5      117.24      111.84     10.21 o 
  11   4   5       48.30       44.52      8.80 o 
  12   4   5       60.25       58.62     10.12 o 
  13   4   5       52.11       50.78     10.81 o 
  14   4   5       13.27       13.04     11.60 o 
   0   5   5      186.28      210.75      9.45 o 
   1   5   5     4094.57     4295.73     56.44 o 
   2   5   5     3254.36     3394.22     43.78 o 
   3   5   5     3323.83     3447.02     47.80 o 
   4   5   5      186.89      199.28      7.65 o 
   5   5   5      776.92      730.84     15.11 o 
   6   5   5      402.67      427.66     11.19 o 
   7   5   5       79.34       90.23      7.07 o 
   8   5   5      148.56      146.46      9.40 o 
   9   5   5      116.55      107.48      8.69 o 
  10   5   5      260.30      275.88     14.17 o 
  11   5   5        3.84        4.02      7.83 o 
  12   5   5       69.30       87.66     14.50 o 
  13   5   5       29.68       24.77      9.95 o 
   0   6   5     3293.64     3580.14     69.04 o 
   1   6   5      188.80      187.79      6.21 o 
   2   6   5        0.02        0.21      2.37 o 
   3   6   5      226.80      228.00      7.95 o 
   4   6   5      190.60      238.73      9.19 o 
   5   6   5      488.54      495.82     12.48 o 
   6   6   5      192.36      190.84      8.77 o 
   7   6   5      170.87      179.68      8.96 o 
   8   6   5      348.08      374.83     13.38 o 
   9   6   5      250.07      251.33     12.40 o 
  10   6   5      105.19      130.46     10.33 o 
  11   6   5        9.46       -2.78      7.35 o 
  12   6   5       23.65       32.38      9.47 o 
  13   6   5       65.93       72.65     12.06 o 
   0   7   5       31.74       27.16      6.15 o 
   1   7   5      164.95      195.38      7.68 o 
   2   7   5      257.72      278.09      8.61 o 
   3   7   5      147.25      150.71      6.85 o 
   4   7   5      477.79      508.32     13.45 o 
   5   7   5      443.51      459.22     13.42 o 
   6   7   5      114.75      103.74      8.11 o 
   7   7   5      638.69      687.48     18.56 o 
   8   7   5      187.14      214.02     12.75 o 
   9   7   5      113.06      113.95     12.05 o 
  10   7   5        0.89       -1.17      6.55 o 
  11   7   5       60.43       37.75      9.84 o 
  12   7   5      171.90      171.67     15.59 o 
  13   7   5       28.06       19.22     13.73 o 
   0   8   5       61.02       72.71      8.36 o 
   1   8   5      668.87      673.91     15.10 o 
   2   8   5      226.45      238.67      9.85 o 
   3   8   5      199.23      188.42      9.23 o 
   4   8   5      291.12      297.36     12.26 o 
   5   8   5      499.14      488.80     30.49 o 
   6   8   5      386.55      391.12     20.38 o 
   7   8   5      124.72      109.52     10.53 o 
   8   8   5      207.56      207.23     13.61 o 
   9   8   5       91.29       66.23     16.37 o 
  10   8   5       99.07       93.92     12.77 o 
  11   8   5       19.46       40.21     10.84 o 
  12   8   5       10.75       15.69     11.13 o 
   0   9   5       38.34       10.95     17.81 o 
   1   9   5      102.43       90.72      7.80 o 
   2   9   5      502.94      528.43     14.70 o 
   3   9   5       62.15       67.09      7.26 o 
   4   9   5       28.78       34.03      6.94 o 
   5   9   5       11.78        1.63      6.80 o 
   6   9   5      401.09      436.64     19.22 o 
   7   9   5      282.97      309.33     17.07 o 
   8   9   5      108.68       98.27     12.12 o 
   9   9   5      143.48      152.00     16.08 o 
  10   9   5        1.52        3.05     10.44 o 
  11   9   5       23.51        9.75     16.62 o 
  12   9   5        6.56       13.79     15.79 o 
   0  10   5      207.23      231.66     19.50 o 
   1  10   5      124.94      134.75     11.36 o 
   2  10   5      482.81      492.64     15.01 o 
   3  10   5      264.76      252.80     11.49 o 
   4  10   5      308.92      359.78     14.60 o 
   5  10   5       95.34       95.06     10.00 o 
   6  10   5        2.40        3.75      6.57 o 
   7  10   5      458.03      466.55     21.16 o 
   8  10   5        9.55       10.87      9.15 o 
   9  10   5       11.70        7.64     10.51 o 
  10  10   5      163.11      166.43     18.05 o 
  11  10   5       48.12       38.50     16.03 o 
   0  11   5      153.66      143.65     16.73 o 
   1  11   5       22.34       18.31      7.99 o 
   2  11   5      288.56      281.08     14.03 o 
   3  11   5      179.93      157.76     18.99 o 
   4  11   5      143.29      137.89     10.73 o 
   5  11   5       48.94       49.91      9.08 o 
   6  11   5       13.61       20.09      8.67 o 
   7  11   5      104.31       80.76     11.87 o 
   8  11   5       58.22       47.76     11.30 o 
   9  11   5       76.57       92.73     14.89 o 
  10  11   5        3.45      -11.50     11.93 o 
  11  11   5       18.15        6.23     20.99 o 
   0  12   5       92.77       82.60     15.12 o 
   1  12   5      598.42      571.35     23.10 o 
   2  12   5      146.92      160.86     12.07 o 
   3  12   5       99.48      106.93     14.19 o 
   4  12   5      157.33      126.95     12.51 o 
   5  12   5      134.68      143.26     17.69 o 
   6  12   5       58.11       65.82     14.35 o 
   7  12   5        0.86       -2.56      8.49 o 
   8  12   5      102.21       93.15     13.39 o 
   9  12   5       11.63       14.31     12.48 o 
  10  12   5        5.81       26.66     13.23 o 
   0  13   5      430.23      435.48     44.39 o 
   1  13   5      298.04      328.38     17.89 o 
   2  13   5      855.62      816.61     24.18 o 
   3  13   5       80.39       81.64     11.61 o 
   4  13   5        9.64        8.78      8.92 o 
   5  13   5      122.77      119.38     14.35 o 
   6  13   5       80.74       88.03     15.92 o 
   7  13   5        0.55      -12.30     12.30 o 
   8  13   5       32.24       18.80     13.83 o 
   9  13   5       13.73       32.84     15.64 o 
   0  14   5      137.84      153.61     20.06 o 
   1  14   5       15.72        0.39      7.41 o 
   2  14   5      356.07      348.13     20.31 o 
   3  14   5      114.64      119.86     13.59 o 
   4  14   5       21.81       29.88     10.29 o 
   5  14   5       47.97       52.50     15.33 o 
   6  14   5       56.65       98.04     17.49 o 
   7  14   5       45.37       48.53     16.61 o 
   8  14   5       15.59        8.59     20.80 o 
   0  15   5        0.02       18.12     13.32 o 
   1  15   5       64.51       53.64     10.47 o 
   2  15   5       48.02       39.97     10.30 o 
   3  15   5       93.50      106.12     13.37 o 
   4  15   5        4.86        6.51      9.99 o 
   5  15   5      116.78      163.53     21.61 o 
   6  15   5       65.36       41.67     17.27 o 
   0  16   5        5.64       18.92     18.43 o 
   1  16   5       26.16       35.72     10.88 o 
   2  16   5       32.89       42.10     12.38 o 
   3  16   5       34.60       46.78     13.27 o 
   4  16   5       74.36      104.77     21.83 o 
   0   0   6     3627.27     3670.67     75.95 o 
   1   0   6     3450.26     3296.07     82.20 o 
   2   0   6      712.81      694.44     19.02 o 
   3   0   6     2061.72     2006.27     40.13 o 
   4   0   6     2134.74     2146.97     53.80 o 
   5   0   6      436.12      425.47     13.37 o 
   6   0   6      305.57      307.70     14.19 o 
   7   0   6       38.92       38.79      8.14 o 
   8   0   6      163.10      151.94     13.08 o 
   9   0   6     1589.63     1540.96     40.65 o 
  10   0   6        1.76        0.84      8.26 o 
  11   0   6        0.00       -6.64      8.90 o 
  12   0   6       21.00       12.42     10.56 o 
  13   0   6        1.73        1.69     10.38 o 
  14   0   6       28.37       33.02     17.97 o 
   0   1   6     3323.73     3260.89     68.15 o 
   1   1   6     1068.76      977.68     15.85 o 
   2   1   6       62.60       71.34      4.24 o 
   3   1   6     4060.15     3988.24     51.97 o 
   4   1   6      486.01      511.66     10.41 o 
   5   1   6      529.92      553.41     10.43 o 
   6   1   6     1241.31     1198.80     19.06 o 
   7   1   6      229.17      246.60     10.57 o 
   8   1   6       23.82        9.57      6.51 o 
   9   1   6      622.62      607.96     23.87 o 
  10   1   6      322.39      300.61     14.98 o 
  11   1   6      190.65      184.51     11.64 o 
  12   1   6       79.51       84.00     10.56 o 
  13   1   6       22.03       18.27      9.49 o 
  14   1   6       30.99       35.10     11.63 o 
   0   2   6     2319.91     2163.84     69.87 o 
   1   2   6     3603.81     3455.88     52.11 o 
   2   2   6      151.56      150.40      8.17 o 
   3   2   6     3110.92     3069.57     44.11 o 
   4   2   6      673.90      669.38     12.35 o 
   5   2   6      689.91      739.55     13.98 o 
   6   2   6     1363.64     1359.63     22.48 o 
   7   2   6      259.64      230.24      9.77 o 
   8   2   6        5.37        5.16      4.09 o 
   9   2   6      126.42      132.98     10.21 o 
  10   2   6       54.11       37.86      7.86 o 
  11   2   6      604.63      623.97     20.62 o 
  12   2   6       47.47       60.88     10.00 o 
  13   2   6        8.48       17.24      9.48 o 
  14   2   6       35.64       18.77     11.50 o 
   0   3   6     1784.08     1881.01     55.93 o 
   1   3   6      967.67      943.09     17.01 o 
   2   3   6      522.34      537.22     12.13 o 
   3   3   6       27.30       26.13      4.36 o 
   4   3   6      382.87      402.01     11.43 o 
   5   3   6      675.11      714.51     14.02 o 
   6   3   6      168.88      170.69      8.00 o 
   7   3   6       40.25       26.63      6.61 o 
   8   3   6      474.05      455.05     15.25 o 
   9   3   6      130.42      107.92      9.72 o 
  10   3   6      394.85      385.26     19.96 o 
  11   3   6       68.18       78.84     10.02 o 
  12   3   6       34.51       53.04      9.89 o 
  13   3   6       10.85        4.91      8.88 o 
  14   3   6       10.87       12.76     11.15 o 
   0   4   6       11.20       14.37      5.75 o 
   1   4   6      865.74      846.20     15.79 o 
   2   4   6      424.30      410.90      9.99 o 
   3   4   6      248.35      274.19      9.30 o 
   4   4   6      289.15      290.97      9.51 o 
   5   4   6      360.30      321.26     13.74 o 
   6   4   6       74.49       64.34      6.11 o 
   7   4   6       31.45       34.03      6.41 o 
   8   4   6       94.58       85.66      8.54 o 
   9   4   6        5.47       16.89      6.74 o 
  10   4   6       21.11       12.70      6.95 o 
  11   4   6      129.78      151.40     12.44 o 
  12   4   6        4.20        8.00      8.16 o 
  13   4   6       29.86       22.56      9.69 o 
   0   5   6       24.76       28.01      6.49 o 
   1   5   6      280.71      285.24      9.17 o 
   2   5   6        2.64       -0.51      2.99 o 
   3   5   6     1625.75     1670.49     23.80 o 
   4   5   6       24.80       16.29      4.12 o 
   5   5   6       36.47       25.39      5.02 o 
   6   5   6      318.70      319.61     10.71 o 
   7   5   6      660.71      654.73     16.48 o 
   8   5   6        5.23        7.69      5.42 o 
   9   5   6        9.24        2.38      6.30 o 
  10   5   6       36.79       45.14      8.55 o 
  11   5   6       43.99       27.54      8.78 o 
  12   5   6       22.93       18.18      8.85 o 
  13   5   6        9.18       14.49      9.77 o 
   0   6   6       65.07       64.59      9.74 o 
   1   6   6     1883.56     1870.45     28.37 o 
   2   6   6      242.93      226.98      7.79 o 
   3   6   6      809.34      802.00     14.70 o 
   4   6   6      370.25      368.86     11.49 o 
   5   6   6      337.13      318.53     12.18 o 
   6   6   6      206.58      220.27      9.51 o 
   7   6   6      188.28      190.27     10.10 o 
   8   6   6      268.43      261.87     12.50 o 
   9   6   6      262.88      291.23     12.96 o 
  10   6   6       43.95       38.62      8.31 o 
  11   6   6       59.22       67.10      9.83 o 
  12   6   6       80.57       63.32     10.66 o 
  13   6   6       59.74       61.64     12.35 o 
   0   7   6       90.35       92.15     10.34 o 
   1   7   6      504.81      534.68     14.21 o 
   2   7   6      588.26      601.59     16.72 o 
   3   7   6      397.62      388.86     11.27 o 
   4   7   6      132.51      135.59      8.36 o 
   5   7   6       64.85       70.52      7.37 o 
   6   7   6      256.56      266.00     11.37 o 
   7   7   6      308.17      322.22     13.58 o 
   8   7   6      600.99      585.16     20.32 o 
   9   7   6      376.84      375.43     17.10 o 
  10   7   6       96.57       74.36     13.03 o 
  11   7   6       17.15       18.52     11.75 o 
  12   7   6       37.36       39.43     11.78 o 
  13   7   6       99.85      152.17     23.67 o 
   0   8   6      169.78      219.57     27.25 o 
   1   8   6      432.82      459.64     16.17 o 
   2   8   6       14.82       11.00      5.04 o 
   3   8   6      141.16      143.15      9.31 o 
   4   8   6      184.89      185.56      9.98 o 
   5   8   6      562.61      577.12     17.41 o 
   6   8   6      138.38      128.50     10.17 o 
   7   8   6       95.08       84.76      9.90 o 
   8   8   6       49.83       55.91      9.42 o 
   9   8   6       31.87       39.91     10.03 o 
  10   8   6       26.44       16.32      9.56 o 
  11   8   6       60.35       53.17     13.45 o 
  12   8   6        7.54       11.43     14.26 o 
   0   9   6       42.60       47.28     12.83 o 
   1   9   6        4.39        9.16      6.48 o 
   2   9   6      417.80      382.09     14.60 o 
   3   9   6       41.72       26.21      6.36 o 
   4   9   6        8.98        0.24      5.15 o 
   5   9   6      569.77      579.21     23.04 o 
   6   9   6      257.83      270.09     14.65 o 
   7   9   6      673.90      643.51     32.94 o 
   8   9   6       82.21       76.33     14.35 o 
   9   9   6      148.96      127.20     16.00 o 
  10   9   6       37.42       45.47     11.45 o 
  11   9   6       27.89       15.60     14.40 o 
  12   9   6        0.50       -2.48     15.89 o 
   0  10   6      164.19      171.01     17.72 o 
   1  10   6      234.00      228.58     13.71 o 
   2  10   6       73.29       79.88      8.85 o 
   3  10   6      155.60      144.59     11.97 o 
   4  10   6      385.59      387.88     17.28 o 
   5  10   6        0.44        0.63      6.78 o 
   6  10   6      424.29      406.56     25.39 o 
   7  10   6       87.65       78.40     11.85 o 
   8  10   6       84.86      106.39     14.09 o 
   9  10   6        2.88       -1.40     10.24 o 
  10  10   6      171.52      147.86     18.62 o 
  11  10   6       38.37       39.65     15.92 o 
   0  11   6       12.23        1.25     10.14 o 
   1  11   6      588.04      549.27     28.64 o 
   2  11   6      117.39      106.90     10.10 o 
   3  11   6      101.83       84.25     12.40 o 
   4  11   6      186.87      204.68     14.54 o 
   5  11   6       72.24       79.07     14.02 o 
   6  11   6      205.12      180.29     23.53 o 
   7  11   6       29.08       45.49     10.72 o 
   8  11   6      170.33      207.72     16.93 o 
   9  11   6        5.89       19.24     11.96 o 
  10  11   6       22.27       11.00     13.22 o 
   0  12   6       77.43       80.84     15.87 o 
   1  12   6      490.40      507.57     20.95 o 
   2  12   6      934.66      948.33     25.54 o 
   3  12   6      106.83       91.84     10.67 o 
   4  12   6       11.86        5.06      8.03 o 
   5  12   6      113.02      131.29     14.72 o 
   6  12   6        0.25        1.81     10.90 o 
   7  12   6       25.96       33.27     13.33 o 
   8  12   6        3.26      -11.92     11.92 o 
   9  12   6       68.91       69.89     18.61 o 
   0  13   6       72.21       74.98     16.03 o 
   1  13   6      183.60      208.79     15.38 o 
   2  13   6      269.06      270.75     15.71 o 
   3  13   6       38.93       28.16      9.85 o 
   4  13   6      157.68      147.36     14.49 o 
   5  13   6       38.64       31.32     11.21 o 
   6  13   6      107.25      119.74     24.75 o 
   7  13   6        5.04       -1.47     12.27 o 
   8  13   6       48.57       48.60     24.11 o 
   0  14   6       40.59       36.83     13.97 o 
   1  14   6       19.35       23.40      8.75 o 
   2  14   6        4.54        0.78      8.15 o 
   3  14   6        4.30        3.63      9.55 o 
   4  14   6      124.90      129.14     14.70 o 
   5  14   6      148.74      137.52     16.75 o 
   6  14   6       84.44       75.00     24.05 o 
   7  14   6       61.91       48.62     17.68 o 
   0  15   6      164.48      177.30     22.44 o 
   1  15   6       31.39       18.31      9.73 o 
   2  15   6       16.93       12.94      9.79 o 
   3  15   6       22.91       34.00     11.29 o 
   4  15   6       46.75       25.98     11.81 o 
   5  15   6       26.26       25.80     15.90 o 
   6  15   6       19.21        7.13     18.03 o 
   0  16   6       31.80       30.40     18.66 o 
   1  16   6        9.63       26.86     11.81 o 
   2  16   6       55.55       52.66     14.14 o 
   3  16   6        4.96       25.99     13.37 o 
   1   0   7      395.18      388.49     13.07 o 
   2   0   7     2478.38     2462.97     53.90 o 
   3   0   7      667.26      683.41     20.30 o 
   4   0   7       79.16       63.91     10.81 o 
   5   0   7      766.80      714.54     20.45 o 
   6   0   7      148.38      140.22     10.85 o 
   7   0   7        4.11       19.65      7.62 o 
   8   0   7      204.01      186.63     13.54 o 
   9   0   7      345.43      289.18     27.27 o 
  10   0   7      286.10      299.21     22.57 o 
  11   0   7      143.65      154.31     18.82 o 
  12   0   7       29.91       21.90     12.98 o 
  13   0   7       11.10       19.99     14.84 o 
  14   0   7        2.87       18.51     16.42 o 
   0   1   7      153.79      147.80      7.59 o 
   1   1   7       25.23       29.25      2.68 o 
   2   1   7       50.85       56.42      4.33 o 
   3   1   7      710.86      765.00     18.17 o 
   4   1   7      243.60      211.28      6.94 o 
   5   1   7       51.84       46.60      5.82 o 
   6   1   7      108.22      119.58     11.31 o 
   7   1   7      568.64      579.59     15.02 o 
   8   1   7      285.28      271.99     11.15 o 
   9   1   7      498.26      505.38     16.86 o 
  10   1   7       63.44       53.26      8.82 o 
  11   1   7      122.70       99.39     13.54 o 
  12   1   7       32.49       26.07      9.07 o 
  13   1   7        6.07       -9.35      9.35 o 
  14   1   7        1.12        5.25     10.93 o 
   0   2   7      524.76      538.12     21.40 o 
   1   2   7     1372.83     1344.80     23.66 o 
   2   2   7      460.86      484.02     15.51 o 
   3   2   7      212.24      231.42      8.83 o 
   4   2   7      419.07      428.06     11.32 o 
   5   2   7       21.84       31.50      5.00 o 
   6   2   7       47.94       31.12      6.55 o 
   7   2   7      203.13      207.70     10.03 o 
   8   2   7      419.34      423.69     14.82 o 
   9   2   7       95.45      103.22      9.41 o 
  10   2   7       14.31       11.96      7.13 o 
  11   2   7        5.72       -1.34      7.09 o 
  12   2   7       53.51       50.49      9.61 o 
  13   2   7        0.60       -7.29      8.56 o 
  14   2   7       48.20       62.90     31.97 o 
   0   3   7     1695.41     1581.58     49.36 o 
   1   3   7     1385.66     1435.43     37.36 o 
   2   3   7      227.79      226.78      8.70 o 
   3   3   7      221.51      223.77      9.03 o 
   4   3   7      341.53      350.38     11.16 o 
   5   3   7      992.87     1071.17     21.62 o 
   6   3   7       69.46       62.74      6.76 o 
   7   3   7      786.50      825.93     19.87 o 
   8   3   7      540.18      570.09     17.18 o 
   9   3   7       91.15       92.58     12.21 o 
  10   3   7      105.10      100.89     11.97 o 
  11   3   7        7.51        4.06      7.23 o 
  12   3   7      150.94      182.35     13.75 o 
  13   3   7       30.21       52.24     13.46 o 
   0   4   7      436.93      469.14     18.78 o 
   1   4   7      527.79      539.70     12.42 o 
   2   4   7      101.70      102.87      6.21 o 
   3   4   7     1288.83     1273.33     33.97 o 
   4   4   7      130.36      131.93      7.67 o 
   5   4   7      410.10      462.39     13.86 o 
   6   4   7       95.57      101.16      7.60 o 
   7   4   7      161.18      151.63      9.75 o 
   8   4   7      172.63      168.29     11.76 o 
   9   4   7       15.83       20.60      7.13 o 
  10   4   7       52.43       38.75      8.23 o 
  11   4   7      308.32      325.88     15.96 o 
  12   4   7        9.90       -5.58      9.20 o 
  13   4   7        8.81        4.73      9.97 o 
   0   5   7       92.31       92.59     10.70 o 
   1   5   7      132.55      148.41      6.59 o 
   2   5   7      756.54      750.98     14.20 o 
   3   5   7     1479.38     1434.36     24.28 o 
   4   5   7      298.42      345.89     12.17 o 
   5   5   7      104.80       98.85      7.60 o 
   6   5   7       51.94       55.87      6.49 o 
   7   5   7     2275.83     2208.00     43.96 o 
   8   5   7       85.70       80.88      9.43 o 
   9   5   7        9.01        6.51      7.46 o 
  10   5   7       75.15       87.91      9.92 o 
  11   5   7      118.92      118.51     14.27 o 
  12   5   7       50.52       61.02     10.56 o 
  13   5   7       13.75       16.90     10.81 o 
   0   6   7       70.24       69.56     10.66 o 
   1   6   7     1297.24     1316.89     24.25 o 
   2   6   7       51.38       49.82      4.92 o 
   3   6   7      258.14      261.45      8.87 o 
   4   6   7      774.25      811.23     17.64 o 
   5   6   7       12.46       10.66      5.44 o 
   6   6   7      373.49      367.73     14.08 o 
   7   6   7      250.79      253.54     11.30 o 
   8   6   7       35.92       45.67      7.87 o 
   9   6   7       76.27       79.10     10.06 o 
  10   6   7      244.08      232.47     14.70 o 
  11   6   7        0.90       16.29      9.24 o 
  12   6   7       44.24       42.46     10.89 o 
  13   6   7       56.39       78.36     14.00 o 
   0   7   7      608.71      591.47     29.55 o 
   1   7   7      469.93      487.80     16.04 o 
   2   7   7      292.19      322.39     10.86 o 
   3   7   7       76.44       76.14      9.72 o 
   4   7   7      166.80      173.49     12.16 o 
   5   7   7      139.65      164.93     10.52 o 
   6   7   7      369.29      388.51     16.80 o 
   7   7   7       27.21       26.32      6.80 o 
   8   7   7      211.51      227.28     15.28 o 
   9   7   7       95.81       91.20     12.93 o 
  10   7   7       90.70       59.28     12.92 o 
  11   7   7        5.02       14.91     18.00 o 
  12   7   7       24.56       47.46     14.97 o 
   0   8   7      387.68      400.95     22.19 o 
   1   8   7      432.77      424.57     16.58 o 
   2   8   7      196.43      191.77     10.79 o 
   3   8   7      338.15      369.95     14.15 o 
   4   8   7      160.24      176.09      9.97 o 
   5   8   7      381.68      388.91     14.87 o 
   6   8   7      141.36      130.50     10.24 o 
   7   8   7       76.63       59.82      9.36 o 
   8   8   7       11.99       18.32      9.02 o 
   9   8   7      175.37      156.44     14.82 o 
  10   8   7       95.25      124.01     14.00 o 
  11   8   7        2.17        4.67     12.25 o 
  12   8   7       14.87       24.28     14.67 o 
   0   9   7      305.22      291.61     33.70 o 
   1   9   7      154.26      145.87     14.56 o 
   2   9   7       66.38       63.33      8.17 o 
   3   9   7      396.06      398.23     16.83 o 
   4   9   7      131.01      119.76     11.18 o 
   5   9   7      235.80      241.16     13.81 o 
   6   9   7      194.69      227.73     13.98 o 
   7   9   7       48.19       35.07      8.80 o 
   8   9   7       71.37       51.02      9.82 o 
   9   9   7       43.65       28.03     10.53 o 
  10   9   7       47.81       49.38     12.02 o 
  11   9   7       18.38       25.77     13.46 o 
   0  10   7      452.54      471.42     35.09 o 
   1  10   7      115.61      116.60     11.36 o 
   2  10   7      383.50      369.68     15.55 o 
   3  10   7      193.24      209.98     13.80 o 
   4  10   7      338.56      340.50     19.74 o 
   5  10   7      369.11      381.75     20.21 o 
   6  10   7      130.57      127.99     13.70 o 
   7  10   7       40.27       42.18     12.33 o 
   8  10   7        3.36        9.61      8.81 o 
   9  10   7      145.74      153.95     17.72 o 
  10  10   7       48.74       46.54     13.82 o 
  11  10   7       49.26       50.19     21.16 o 
   0  11   7       23.23       26.31     15.71 o 
   1  11   7      145.60      146.71     12.68 o 
   2  11   7      173.26      160.13     12.06 o 
   3  11   7      111.47      114.08     11.70 o 
   4  11   7       81.32       77.06     10.81 o 
   5  11   7       15.37       12.94      9.70 o 
   6  11   7        1.74       -2.35      9.34 o 
   7  11   7       47.74       51.27     13.03 o 
   8  11   7      137.69      168.56     18.77 o 
   9  11   7       53.59       83.34     21.84 o 
  10  11   7        2.27        8.46     16.54 o 
   0  12   7      216.87      189.95     20.85 o 
   1  12   7       32.74       31.45      8.64 o 
   2  12   7      233.29      202.90     14.03 o 
   3  12   7       82.81       73.90     12.50 o 
   4  12   7      240.55      227.95     15.99 o 
   5  12   7       26.18       35.58     11.29 o 
   6  12   7       31.02       27.91     12.95 o 
   7  12   7       43.09       43.90     14.25 o 
   8  12   7       16.38       23.69     13.68 o 
   9  12   7        2.28       21.75     17.47 o 
   0  13   7      312.84      296.96     25.64 o 
   1  13   7       43.02       35.46      8.89 o 
   2  13   7      106.78      120.04     12.39 o 
   3  13   7       14.11       -1.08      8.94 o 
   4  13   7       13.52       22.02      9.99 o 
   5  13   7       46.65       35.19     12.06 o 
   6  13   7       53.74       48.51     14.75 o 
   7  13   7        3.33      -12.98     13.26 o 
   8  13   7       60.23       52.07     17.56 o 
   0  14   7        1.89       -9.83     15.84 o 
   1  14   7       46.53       45.57     10.01 o 
   2  14   7      308.19      280.95     16.87 o 
   3  14   7       19.56       28.18     10.63 o 
   4  14   7       15.53       16.16     10.74 o 
   5  14   7       55.82       41.31     13.12 o 
   6  14   7       59.41       47.68     16.66 o 
   7  14   7       50.56       63.35     18.74 o 
   0  15   7       37.30       35.29     15.22 o 
   1  15   7      119.67      111.27     14.60 o 
   2  15   7       41.81       36.85     11.70 o 
   3  15   7       22.05       23.11     11.87 o 
   4  15   7       66.10       74.22     15.84 o 
   5  15   7       28.94        8.15     13.24 o 
   0  16   7      488.91      522.21     37.88 o 
   1  16   7       33.17       23.78     12.32 o 
   2  16   7       30.81       25.52     13.24 o 
   0   0   8      240.60      227.18     10.31 o 
   1   0   8      330.78      323.51     11.40 o 
   2   0   8     2144.32     2113.46     47.92 o 
   3   0   8      123.85      126.74      8.95 o 
   4   0   8      444.16      398.59     23.69 o 
   5   0   8       13.74        0.41      5.11 o 
   6   0   8      219.03      204.06     21.34 o 
   7   0   8       19.82        9.93      6.65 o 
   8   0   8      139.80      138.32     15.45 o 
   9   0   8       57.51       32.92     11.41 o 
  10   0   8      146.76       99.32     15.59 o 
  11   0   8      128.39      137.48     18.62 o 
  12   0   8        0.08       -1.80     13.00 o 
  13   0   8       70.55       32.97     17.07 o 
   0   1   8       24.74       36.85      4.73 o 
   1   1   8     2407.95     2423.80     35.09 o 
   2   1   8     1647.49     1703.00     29.60 o 
   3   1   8      320.71      329.95     10.95 o 
   4   1   8      851.24      837.26     18.65 o 
   5   1   8      272.42      293.53      9.93 o 
   6   1   8       23.40       12.22      4.60 o 
   7   1   8      242.82      245.15     12.33 o 
   8   1   8      944.75      877.48     35.66 o 
   9   1   8      365.12      374.45     16.77 o 
  10   1   8       93.05       91.91     11.08 o 
  11   1   8       26.31       30.00      9.58 o 
  12   1   8       12.18        7.48      8.98 o 
  13   1   8       95.37       57.40     12.98 o 
   0   2   8       39.85       42.07      5.33 o 
   1   2   8     1889.65     1860.05     31.28 o 
   2   2   8      396.72      394.89     15.15 o 
   3   2   8     1924.60     1922.26     36.74 o 
   4   2   8     1446.02     1470.66     24.43 o 
   5   2   8      123.16      136.68     10.05 o 
   6   2   8        6.79        2.96      5.49 o 
   7   2   8      245.38      224.03     12.16 o 
   8   2   8       57.46       55.81      7.81 o 
   9   2   8      122.08       93.10      9.39 o 
  10   2   8      258.09      268.14     14.09 o 
  11   2   8       59.27       59.29      9.75 o 
  12   2   8      157.55      169.17     13.59 o 
  13   2   8       12.71        8.66     11.26 o 
   0   3   8        3.15        5.54      7.43 o 
   1   3   8      818.23      830.85     23.66 o 
   2   3   8     1444.29     1435.26     26.48 o 
   3   3   8       63.72       75.11      7.73 o 
   4   3   8      291.64      307.43     10.97 o 
   5   3   8      554.47      570.41     15.30 o 
   6   3   8     1168.35     1165.66     24.03 o 
   7   3   8     1529.00     1511.09     35.30 o 
   8   3   8       79.79       62.54      7.98 o 
   9   3   8       72.75       84.34     10.09 o 
  10   3   8       72.20       71.35      9.32 o 
  11   3   8       89.22       82.10     10.45 o 
  12   3   8       23.78       19.95      9.06 o 
  13   3   8       38.94       42.72     11.45 o 
   0   4   8     1412.21     1339.02     46.20 o 
   1   4   8       83.52       79.88      5.96 o 
   2   4   8      283.45      286.67     10.40 o 
   3   4   8      662.10      626.42     20.40 o 
   4   4   8        8.28        6.89      5.27 o 
   5   4   8      106.29      108.50      9.23 o 
   6   4   8      409.97      441.79     14.41 o 
   7   4   8        2.25        7.19      6.84 o 
   8   4   8      321.82      328.44     15.01 o 
   9   4   8      199.03      198.68     13.32 o 
  10   4   8       23.45       40.76      9.37 o 
  11   4   8       58.12       55.09     10.09 o 
  12   4   8      101.45       98.32     12.40 o 
  13   4   8       31.33       48.25     12.97 o 
   0   5   8      548.87      510.09     26.78 o 
   1   5   8       38.33       28.50      5.73 o 
   2   5   8      266.49      281.38     10.19 o 
   3   5   8       42.22       40.06      5.46 o 
   4   5   8     1430.99     1389.73     25.02 o 
   5   5   8      185.25      205.34     11.56 o 
   6   5   8       43.71       42.11      7.14 o 
   7   5   8      301.86      293.20     13.98 o 
   8   5   8       69.60       50.39      9.45 o 
   9   5   8      359.96      367.69     18.07 o 
  10   5   8       60.87       55.02     10.01 o 
  11   5   8        5.38        1.03      8.46 o 
  12   5   8       65.85       76.92     12.39 o 
  13   5   8       10.09       26.47     13.75 o 
   0   6   8       39.19       32.11      9.01 o 
   1   6   8       14.26        9.82      6.24 o 
   2   6   8      197.77      213.76      9.39 o 
   3   6   8     1244.31     1231.59     22.70 o 
   4   6   8      613.19      591.61     15.18 o 
   5   6   8       42.70       41.64      6.53 o 
   6   6   8      637.85      639.68     20.92 o 
   7   6   8       45.14       53.10      8.21 o 
   8   6   8      164.21      169.38     13.25 o 
   9   6   8       42.45       52.31      9.41 o 
  10   6   8       28.08       28.83      9.30 o 
  11   6   8      113.04      124.14     13.13 o 
  12   6   8      137.51      147.51     14.96 o 
   0   7   8      112.77      122.69     13.57 o 
   1   7   8      193.64      214.63     11.78 o 
   2   7   8      175.83      173.78     11.11 o 
   3   7   8      589.19      584.81     18.42 o 
   4   7   8       56.25       64.91      8.86 o 
   5   7   8       18.00       21.15      6.81 o 
   6   7   8      412.29      432.37     22.13 o 
   7   7   8        3.33        3.86      6.40 o 
   8   7   8       20.97       10.27      8.50 o 
   9   7   8       53.72       26.36     11.20 o 
  10   7   8       50.10       62.70     13.46 o 
  11   7   8      135.53      137.61     30.34 o 
  12   7   8       14.20        7.11     15.16 o 
   0   8   8      113.98      101.94     13.76 o 
   1   8   8      848.58      860.66     22.97 o 
   2   8   8      129.17      123.33      9.85 o 
   3   8   8      539.84      513.35     16.91 o 
   4   8   8      421.05      390.99     21.15 o 
   5   8   8       26.83        9.90      7.46 o 
   6   8   8      129.68      157.07     11.21 o 
   7   8   8       93.25       76.94      9.26 o 
   8   8   8      206.94      194.11     14.94 o 
   9   8   8      128.79      142.15     14.45 o 
  10   8   8       16.14       12.74     11.42 o 
  11   8   8        2.67       -8.00     12.46 o 
  12   8   8       70.99      104.82     24.76 o 
   0   9   8      973.04      927.36     35.26 o 
   1   9   8       30.88       25.01      7.83 o 
   2   9   8       75.71       81.19      8.81 o 
   3   9   8       23.34        9.85      5.37 o 
   4   9   8      518.84      496.16     19.18 o 
   5   9   8      176.94      152.03     17.32 o 
   6   9   8      335.13      279.11     16.83 o 
   7   9   8      195.09      173.42     19.24 o 
   8   9   8        7.29       -5.87     10.08 o 
   9   9   8       50.68       59.48     11.69 o 
  10   9   8        3.90       -0.69     10.95 o 
  11   9   8        8.55       17.43     15.87 o 
   0  10   8       39.70       53.74     13.11 o 
   1  10   8      104.79       87.46     10.44 o 
   2  10   8      114.39      118.21     10.92 o 
   3  10   8      365.51      351.08     17.25 o 
   4  10   8      591.89      543.92     20.87 o 
   5  10   8       20.31       19.81     11.27 o 
   6  10   8       64.69       48.72     11.23 o 
   7  10   8       65.19       60.75     13.83 o 
   8  10   8       36.60       30.00     14.66 o 
   9  10   8       20.39        0.50     20.99 o 
  10  10   8       87.75       85.30     20.46 o 
   0  11   8       88.43       93.67     15.45 o 
   1  11   8       86.06       98.83     10.41 o 
   2  11   8      167.26      162.56     12.24 o 
   3  11   8      140.71      130.23     12.86 o 
   4  11   8       53.63       57.03     10.27 o 
   5  11   8      149.63      151.83     15.47 o 
   6  11   8       27.85       32.59     11.43 o 
   7  11   8      133.30      134.11     17.48 o 
   8  11   8       17.78       14.25     12.49 o 
   9  11   8        7.83       17.49     17.16 o 
  10  11   8       11.96       -3.97     17.94 o 
   0  12   8        5.74        4.48     11.10 o 
   1  12   8        5.23        2.58      7.37 o 
   2  12   8      226.80      239.43     14.86 o 
   3  12   8        1.56        4.65      8.45 o 
   4  12   8       12.10        1.91      8.52 o 
   5  12   8      162.76      160.51     16.47 o 
   6  12   8      118.10      116.29     17.55 o 
   7  12   8        5.33        1.26     12.14 o 
   8  12   8       74.75       97.39     18.80 o 
   9  12   8       23.88       24.12     18.89 o 
   0  13   8       14.45       11.76     13.00 o 
   1  13   8       62.50       70.21     10.79 o 
   2  13   8       27.18       31.32      9.46 o 
   3  13   8       21.67       27.33     10.20 o 
   4  13   8       18.50       10.68      9.61 o 
   5  13   8       43.78       50.37     14.01 o 
   6  13   8       79.33       74.39     16.14 o 
   7  13   8       24.39       20.62     15.74 o 
   8  13   8       12.15        7.78     18.84 o 
   0  14   8        4.66       -1.11     11.94 o 
   1  14   8       69.86       49.73     10.50 o 
   2  14   8       13.23       12.54     10.18 o 
   3  14   8      129.05      119.08     14.24 o 
   4  14   8       15.30        7.38     10.24 o 
   5  14   8       15.27       42.12     14.24 o 
   6  14   8       14.93       18.19     17.34 o 
   0  15   8        9.02        5.04     12.45 o 
   1  15   8       11.02       22.77     10.34 o 
   2  15   8        3.29        3.31     11.09 o 
   3  15   8       50.21       68.17     14.19 o 
   4  15   8       85.56       83.90     15.23 o 
   0  16   8        8.07       27.18     16.37 o 
   1  16   8       72.34       82.83     21.42 o 
   1   0   9      511.23      496.28     27.50 o 
   2   0   9        5.19       10.27      6.40 o 
   3   0   9      615.19      592.07     25.89 o 
   4   0   9      357.44      330.50     17.18 o 
   5   0   9      160.70      179.34     14.26 o 
   6   0   9      506.80      526.72     29.39 o 
   7   0   9      593.26      601.31     41.77 o 
   8   0   9       31.55       23.95     10.49 o 
   9   0   9      133.58       86.34     21.09 o 
  10   0   9      104.24      115.83     20.93 o 
  11   0   9        0.32        4.86     12.61 o 
  12   0   9      144.65      148.40     21.05 o 
  13   0   9       28.32       43.55     17.04 o 
   0   1   9     3920.76     3873.91     70.92 o 
   1   1   9     1516.87     1549.70     24.95 o 
   2   1   9      981.06     1033.18     20.83 o 
   3   1   9       37.31       36.45      5.51 o 
   4   1   9      210.05      199.89      9.34 o 
   5   1   9      405.94      421.13     13.47 o 
   6   1   9       98.31       97.69     12.24 o 
   7   1   9      145.37      144.56     12.30 o 
   8   1   9      902.73      887.79     26.63 o 
   9   1   9      182.27      148.72     17.22 o 
  10   1   9        4.69        2.66     10.01 o 
  11   1   9        9.71        0.52      9.30 o 
  12   1   9       44.59       36.15     12.32 o 
  13   1   9       49.88       43.96     14.34 o 
   0   2   9       75.35       65.91      7.47 o 
   1   2   9      657.77      645.47     12.84 o 
   2   2   9      374.06      363.84     12.40 o 
   3   2   9      153.61      159.63      8.42 o 
   4   2   9      130.69      144.50      7.64 o 
   5   2   9      324.76      358.27     12.54 o 
   6   2   9      202.21      206.71     11.52 o 
   7   2   9      488.65      531.62     17.59 o 
   8   2   9       12.28        3.20      6.71 o 
   9   2   9       11.23        3.51      6.35 o 
  10   2   9       78.44       55.22     10.75 o 
  11   2   9       37.70       25.08     10.60 o 
  12   2   9       70.72       64.31     13.40 o 
  13   2   9        6.79       21.78     13.74 o 
   0   3   9      198.10      206.33     16.33 o 
   1   3   9       30.52       38.43      7.08 o 
   2   3   9      896.52      892.72     19.29 o 
   3   3   9      267.61      291.88     12.11 o 
   4   3   9      646.58      706.04     16.99 o 
   5   3   9      216.86      215.01     10.49 o 
   6   3   9      427.07      417.81     14.26 o 
   7   3   9       64.02       78.89      8.94 o 
   8   3   9      141.65      144.33     11.49 o 
   9   3   9       45.78       48.20     11.04 o 
  10   3   9        9.92       21.19      8.35 o 
  11   3   9        9.66       -8.23      8.23 o 
  12   3   9       19.54       24.96     12.04 o 
  13   3   9       46.10       40.40     14.67 o 
   0   4   9        8.33        4.08      9.51 o 
   1   4   9      609.93      618.30     18.21 o 
   2   4   9      424.19      420.12     12.94 o 
   3   4   9      305.63      332.73     12.27 o 
   4   4   9       53.41       53.88     11.86 o 
   5   4   9        7.63        6.91      5.60 o 
   6   4   9      280.21      296.88     12.77 o 
   7   4   9      376.55      350.69     15.21 o 
   8   4   9      192.10      177.06     12.25 o 
   9   4   9      139.00      122.38     12.81 o 
  10   4   9        8.59       12.18     10.89 o 
  11   4   9      111.18      112.23     12.65 o 
  12   4   9       28.77       16.10     10.13 o 
  13   4   9       96.18       80.12     16.24 o 
   0   5   9      129.42      175.28     17.80 o 
   1   5   9       77.78       98.86      9.10 o 
   2   5   9       47.18       35.20      7.17 o 
   3   5   9      259.38      253.25     10.32 o 
   4   5   9      111.96      123.18      8.81 o 
   5   5   9      604.63      596.79     16.85 o 
   6   5   9      192.12      207.66     11.27 o 
   7   5   9       94.81      107.23     10.38 o 
   8   5   9       41.45       33.71     11.08 o 
   9   5   9       88.87       70.71     15.04 o 
  10   5   9      329.59      351.92     25.13 o 
  11   5   9       17.53       22.23      9.67 o 
  12   5   9       13.28       22.62     10.88 o 
   0   6   9      237.23      259.25     17.41 o 
   1   6   9      439.85      475.99     15.91 o 
   2   6   9       65.91       55.69      7.79 o 
   3   6   9       48.21       40.54      7.73 o 
   4   6   9      336.33      327.11     13.28 o 
   5   6   9      363.79      386.76     16.03 o 
   6   6   9      194.11      208.88     11.64 o 
   7   6   9       98.87       76.73      9.78 o 
   8   6   9       81.12       72.43     12.78 o 
   9   6   9      226.06      250.36     16.60 o 
  10   6   9        8.66       -0.24     11.05 o 
  11   6   9       56.46       46.88     12.26 o 
  12   6   9       74.84       92.01     17.13 o 
   0   7   9      108.97      120.29     13.76 o 
   1   7   9      307.65      300.45     12.65 o 
   2   7   9       40.83       35.63      7.09 o 
   3   7   9      128.63      122.62     10.64 o 
   4   7   9      130.59      130.60     11.43 o 
   5   7   9      610.17      669.83     23.93 o 
   6   7   9        6.66        4.28      7.53 o 
   7   7   9       23.40       17.73      8.18 o 
   8   7   9       16.86        6.43      9.70 o 
   9   7   9      192.39      169.62     18.41 o 
  10   7   9       73.55       76.04     15.12 o 
  11   7   9       60.80       36.95     13.83 o 
  12   7   9       22.92       31.59     15.82 o 
   0   8   9        5.99       17.13     10.14 o 
   1   8   9      654.52      635.27     18.33 o 
   2   8   9      434.27      434.20     15.58 o 
   3   8   9      198.79      213.58     20.22 o 
   4   8   9      495.87      515.76     23.34 o 
   5   8   9      192.91      180.45     13.63 o 
   6   8   9      442.16      453.04     22.64 o 
   7   8   9       75.73       90.11     11.43 o 
   8   8   9       85.04      103.42     17.20 o 
   9   8   9      202.61      178.60     17.57 o 
  10   8   9        1.66        3.94     11.51 o 
  11   8   9       15.27       20.91     15.37 o 
   0   9   9      114.11      114.22     15.73 o 
   1   9   9      119.51      131.81     10.68 o 
   2   9   9       47.18       33.66      7.52 o 
   3   9   9       26.01       16.79      5.72 o 
   4   9   9      102.22      100.79     14.09 o 
   5   9   9      196.42      191.78     14.29 o 
   6   9   9      150.79      146.66     16.72 o 
   7   9   9       27.75       50.83     10.30 o 
   8   9   9       41.48       37.92     12.79 o 
   9   9   9       27.14       22.12     14.72 o 
  10   9   9       21.80       25.25     16.27 o 
  11   9   9       75.75      118.94     24.23 o 
   0  10   9        8.71        7.11     10.94 o 
   1  10   9        4.25        7.73      6.95 o 
   2  10   9      707.47      655.97     25.18 o 
   3  10   9      255.99      236.98     15.31 o 
   4  10   9      248.66      235.60     15.52 o 
   5  10   9      216.41      205.44     16.65 o 
   6  10   9       11.92       24.09     10.59 o 
   7  10   9       20.06       23.35     10.51 o 
   8  10   9       17.22       -5.51     12.55 o 
   9  10   9       16.16        1.40     14.68 o 
  10  10   9       22.35        9.95     22.53 o 
   0  11   9      196.83      172.45     22.02 o 
   1  11   9      469.63      428.44     21.54 o 
   2  11   9       20.34       29.51      8.32 o 
   3  11   9        5.72        6.80      8.52 o 
   4  11   9       90.36       80.96     11.61 o 
   5  11   9       91.99       76.94     12.90 o 
   6  11   9       59.16       56.39     12.72 o 
   7  11   9       19.00       19.41     12.59 o 
   8  11   9       43.03       38.37     16.10 o 
   9  11   9       14.04       22.68     16.63 o 
   0  12   9       70.55       55.74     15.47 o 
   1  12   9       26.65       17.07      8.30 o 
   2  12   9       23.99       26.38      8.53 o 
   3  12   9      109.82       99.86     12.63 o 
   4  12   9       30.21       10.48      9.31 o 
   5  12   9       15.46       -1.68      9.84 o 
   6  12   9       65.30       78.97     14.44 o 
   7  12   9       30.51       55.44     15.82 o 
   8  12   9       92.43      127.86     32.25 o 
   0  13   9        0.69       15.18     12.87 o 
   1  13   9       27.41       28.07      9.15 o 
   2  13   9       39.42       41.05     10.89 o 
   3  13   9       40.10       37.79     10.90 o 
   4  13   9       23.49        9.90     13.38 o 
   5  13   9        4.02        5.32     12.52 o 
   6  13   9       25.93       38.78     13.53 o 
   7  13   9       29.51       27.03     16.39 o 
   0  14   9       54.54       48.18     18.36 o 
   1  14   9       10.60       10.75      9.22 o 
   2  14   9       31.22       41.29     11.54 o 
   3  14   9       12.89       -2.90      9.62 o 
   4  14   9      214.66      229.84     19.19 o 
   5  14   9       43.74       21.67     17.93 o 
   6  14   9       53.39       88.19     29.20 o 
   0  15   9       26.24       19.78     14.23 o 
   1  15   9        0.94       -1.99     10.12 o 
   2  15   9       98.51       94.18     15.20 o 
   3  15   9       56.17       73.20     14.68 o 
   4  15   9       16.40       18.23     30.01 o 
   0   0  10       41.35       34.10     12.81 o 
   1   0  10        1.14       -0.51      3.40 o 
   2   0  10        5.25        5.35      4.36 o 
   3   0  10      778.36      806.13     27.71 o 
   4   0  10       27.78       24.89      7.93 o 
   5   0  10       19.64       34.02     10.48 o 
   6   0  10      177.23      168.73     16.18 o 
   7   0  10     1036.14     1072.43     84.09 o 
   8   0  10      332.42      294.13     21.48 o 
   9   0  10      166.23      222.94     26.90 o 
  10   0  10       40.67       14.10     16.23 o 
  11   0  10       28.95       19.53     17.30 o 
  12   0  10       96.98      106.21     24.95 o 
  13   0  10       58.16       73.18     25.23 o 
   0   1  10     1375.15     1290.13     28.44 o 
   1   1  10      769.64      760.05     16.68 o 
   2   1  10       39.54       23.12      6.24 o 
   3   1  10      414.86      397.69     14.55 o 
   4   1  10      132.27      161.17     13.10 o 
   5   1  10       21.37       21.13      5.55 o 
   6   1  10        6.97        8.94      7.73 o 
   7   1  10      224.78      245.15     14.97 o 
   8   1  10       18.18       20.41      9.23 o 
   9   1  10       20.58        9.34      8.62 o 
  10   1  10       15.93       11.41     10.66 o 
  11   1  10       43.36       25.32     16.04 o 
  12   1  10       11.39        8.75     14.84 o 
  13   1  10       92.98      106.01     19.15 o 
   0   2  10      116.82      123.70     16.79 o 
   1   2  10      143.71      154.73      7.60 o 
   2   2  10      331.10      328.15     12.37 o 
   3   2  10      523.57      531.22     14.90 o 
   4   2  10      216.72      227.72     11.00 o 
   5   2  10      112.09      112.89      9.55 o 
   6   2  10      206.42      196.04     26.73 o 
   7   2  10       23.38        6.75      5.52 o 
   8   2  10      365.80      364.97     22.11 o 
   9   2  10      144.46      138.04     16.04 o 
  10   2  10      168.15      174.48     24.73 o 
  11   2  10       16.99       14.34     12.36 o 
  12   2  10       45.52       62.69     15.25 o 
  13   2  10       15.16       22.42     17.72 o 
   0   3  10        7.64       10.96      6.57 o 
   1   3  10      355.61      367.65     13.76 o 
   2   3  10      587.90      606.34     17.41 o 
   3   3  10      204.62      225.40     11.22 o 
   4   3  10       45.12       44.56      7.02 o 
   5   3  10      666.16      616.35     16.90 o 
   6   3  10     1111.76     1094.39     26.13 o 
   7   3  10      217.25      193.82     12.33 o 
   8   3  10      101.81       91.35      9.87 o 
   9   3  10       53.81       24.07      7.76 o 
  10   3  10       43.02       31.39     13.92 o 
  11   3  10       64.89       85.92     16.70 o 
  12   3  10       21.52       -8.15     13.16 o 
   0   4  10        0.34       -9.21      9.21 o 
   1   4  10      342.03      377.73     14.64 o 
   2   4  10      416.20      424.00     15.83 o 
   3   4  10       37.84       32.93      8.54 o 
   4   4  10       31.42       31.63      6.96 o 
   5   4  10       57.66       66.69      7.76 o 
   6   4  10      259.19      261.95     12.53 o 
   7   4  10      173.92      186.06     12.41 o 
   8   4  10       75.61       73.23      9.93 o 
   9   4  10      213.37      232.50     15.98 o 
  10   4  10        4.39       10.13     10.17 o 
  11   4  10       31.38       37.82     11.84 o 
  12   4  10      134.04      173.89     20.51 o 
   0   5  10     1271.75     1256.12     78.30 o 
   1   5  10      183.06      180.12     11.78 o 
   2   5  10      162.17      154.59     11.20 o 
   3   5  10      282.53      290.78     14.41 o 
   4   5  10      411.74      443.34     16.47 o 
   5   5  10      898.04      901.80     21.53 o 
   6   5  10       89.66       89.12      9.95 o 
   7   5  10       48.11       41.30      8.66 o 
   8   5  10      224.18      220.91     13.93 o 
   9   5  10       72.95       75.21     13.22 o 
  10   5  10        5.63        6.42      9.08 o 
  11   5  10       67.01       41.58     14.54 o 
  12   5  10       19.72       11.98     11.59 o 
   0   6  10        6.58      -10.11     10.11 o 
   1   6  10       67.43       84.08      9.80 o 
   2   6  10     1257.70     1249.05     30.84 o 
   3   6  10      570.52      543.85     17.74 o 
   4   6  10      171.31      178.15     12.47 o 
   5   6  10       60.98       57.50      8.76 o 
   6   6  10       99.00       98.79     10.39 o 
   7   6  10       92.16       77.66      9.90 o 
   8   6  10       26.24       27.73      8.78 o 
   9   6  10       82.85       74.45     11.71 o 
  10   6  10       62.93       75.83     12.28 o 
  11   6  10       12.51        3.02     11.52 o 
  12   6  10       55.78       91.33     19.22 o 
   0   7  10        2.80        4.25      8.99 o 
   1   7  10      235.66      254.19     13.25 o 
   2   7  10      480.39      505.31     18.04 o 
   3   7  10      159.31      137.71     11.21 o 
   4   7  10       39.27       41.31      9.61 o 
   5   7  10      238.78      253.22     16.41 o 
   6   7  10        7.44        5.10      8.57 o 
   7   7  10       39.84       41.52     11.41 o 
   8   7  10       42.84       18.60     14.78 o 
   9   7  10      204.64      208.90     32.98 o 
  10   7  10       12.28       26.06     12.31 o 
  11   7  10      154.39      179.36     19.68 o 
   0   8  10       18.30       31.91     11.27 o 
   1   8  10      272.47      255.29     12.81 o 
   2   8  10       78.87       62.55      8.60 o 
   3   8  10      124.86      105.62     10.80 o 
   4   8  10      659.22      680.21     22.63 o 
   5   8  10      413.01      421.27     18.82 o 
   6   8  10       62.85       67.20     10.86 o 
   7   8  10       18.49       12.24      9.46 o 
   8   8  10       73.19       90.62     17.47 o 
   9   8  10      141.94      176.00     22.00 o 
  10   8  10       28.55       21.34     15.72 o 
  11   8  10       17.92       38.14     19.69 o 
   0   9  10      200.56      201.66     19.16 o 
   1   9  10      232.91      233.38     13.00 o 
   2   9  10        5.68        9.45      6.80 o 
   3   9  10       82.52       98.55     10.93 o 
   4   9  10       98.59       86.05     11.22 o 
   5   9  10      139.09      147.97     13.13 o 
   6   9  10       16.84        9.18      8.62 o 
   7   9  10       36.83       39.37     10.35 o 
   8   9  10      141.19      173.75     21.92 o 
   9   9  10      152.99      203.34     24.02 o 
  10   9  10       27.34       24.96     18.43 o 
   0  10  10       47.04       55.51     13.98 o 
   1  10  10       26.18       12.49      8.32 o 
   2  10  10       41.02       37.39      8.41 o 
   3  10  10      639.26      655.97     23.20 o 
   4  10  10        6.65        7.82      8.77 o 
   5  10  10       78.39       84.58     17.23 o 
   6  10  10       39.11       48.30     11.65 o 
   7  10  10       68.25       72.50     13.45 o 
   8  10  10        0.31      -10.96     14.03 o 
   9  10  10       59.21       72.85     24.67 o 
   0  11  10      360.63      370.09     35.86 o 
   1  11  10       25.08       36.67      8.92 o 
   2  11  10        3.38       -5.67      6.90 o 
   3  11  10       84.23       89.56     12.00 o 
   4  11  10       50.92       46.55     11.97 o 
   5  11  10      114.59      150.19     20.77 o 
   6  11  10       62.47       41.15     11.95 o 
   7  11  10       21.51       34.41     13.35 o 
   8  11  10       41.06       53.05     22.37 o 
   9  11  10       21.87        5.99     22.92 o 
   0  12  10      118.81      111.51     18.84 o 
   1  12  10       35.36       30.41     12.95 o 
   2  12  10       50.14       44.91     10.50 o 
   3  12  10       11.46        7.09      9.20 o 
   4  12  10       58.54       51.17     11.87 o 
   5  12  10        0.20        8.83     11.50 o 
   6  12  10       13.10       20.59     11.78 o 
   7  12  10       17.91       10.41     15.34 o 
   8  12  10       36.23       23.17     19.24 o 
   0  13  10       16.21       35.38     14.77 o 
   1  13  10       97.04       89.68     11.42 o 
   2  13  10        2.99       -1.21      9.08 o 
   3  13  10       71.38       73.35     13.56 o 
   4  13  10        5.98        2.40     11.43 o 
   5  13  10        5.26       -5.05     12.49 o 
   6  13  10       19.37       14.17     13.44 o 
   0  14  10        9.37        5.12     12.19 o 
   1  14  10       66.84       64.61     11.56 o 
   2  14  10       10.94        3.69     11.16 o 
   3  14  10       43.45       31.79     13.05 o 
   4  14  10       51.12       65.17     14.45 o 
   5  14  10      130.29      154.63     19.12 o 
   0  15  10        1.25       -5.68     14.88 o 
   1  15  10       51.87       51.43     13.92 o 
   2  15  10       16.60        2.38     14.18 o 
   1   0  11        8.22        5.04      5.69 o 
   2   0  11     1239.37     1233.69     70.08 o 
   3   0  11       51.63       41.71     10.14 o 
   4   0  11       67.09       72.46     11.73 o 
   5   0  11      107.27      137.83     16.02 o 
   6   0  11      360.27      345.50     21.98 o 
   7   0  11       16.69        3.12     11.00 o 
   8   0  11       21.30       10.47     12.90 o 
   9   0  11      278.22      276.62     24.70 o 
  10   0  11        2.15       -0.55     14.69 o 
  11   0  11       23.76       21.18     18.60 o 
  12   0  11        4.75        5.39     18.41 o 
   0   1  11      211.26      243.63     21.94 o 
   1   1  11       25.88       25.16      5.40 o 
   2   1  11       32.33       37.77      7.14 o 
   3   1  11       46.84       38.72      7.36 o 
   4   1  11      435.44      412.43     15.95 o 
   5   1  11       62.33       71.84      8.99 o 
   6   1  11      131.52      115.39     11.50 o 
   7   1  11       75.25       84.35     11.10 o 
   8   1  11      102.36      116.24     12.61 o 
   9   1  11       49.50       53.25     12.68 o 
  10   1  11       26.33       15.40     10.35 o 
  11   1  11       17.95       20.51     13.00 o 
  12   1  11       60.90       83.86     17.04 o 
   0   2  11      621.93      614.57     26.08 o 
   1   2  11        7.27        7.94      5.39 o 
   2   2  11      193.28      188.18     13.25 o 
   3   2  11      110.09      119.97      9.75 o 
   4   2  11       42.01       26.57      7.00 o 
   5   2  11      115.41      114.99     10.12 o 
   6   2  11      109.47      128.06     12.07 o 
   7   2  11      366.74      386.86     18.13 o 
   8   2  11      236.04      208.05     15.26 o 
   9   2  11       70.58       55.85     11.29 o 
  10   2  11       15.87       24.61     11.91 o 
  11   2  11       18.17       20.80     12.82 o 
  12   2  11        8.42        0.13     14.43 o 
   0   3  11      220.08      213.98     14.42 o 
   1   3  11        1.52       11.02      6.77 o 
   2   3  11       50.42       52.59      8.83 o 
   3   3  11       83.37       73.69      9.85 o 
   4   3  11      357.04      390.09     14.58 o 
   5   3  11      406.85      398.47     15.89 o 
   6   3  11      247.44      245.11     14.83 o 
   7   3  11      302.17      314.21     17.17 o 
   8   3  11       17.52       13.09      9.18 o 
   9   3  11       19.06       13.61      8.99 o 
  10   3  11      100.50       84.16     14.47 o 
  11   3  11       89.98      121.33     17.51 o 
  12   3  11        9.24        7.56     14.41 o 
   0   4  11      238.96      243.77     21.26 o 
   1   4  11      797.72      788.88     22.38 o 
   2   4  11      148.34      144.09     10.74 o 
   3   4  11      269.19      268.50     15.73 o 
   4   4  11      113.07      118.41     10.76 o 
   5   4  11      602.55      624.55     19.74 o 
   6   4  11      641.71      667.80     20.49 o 
   7   4  11        3.46        5.77      7.14 o 
   8   4  11      478.23      456.16     29.26 o 
   9   4  11       87.25       75.55     15.13 o 
  10   4  11       20.51       13.94     11.66 o 
  11   4  11       37.68       30.06     13.91 o 
  12   4  11       31.57       39.04     15.26 o 
   0   5  11      180.32      188.68     16.01 o 
   1   5  11      352.05      385.05     20.11 o 
   2   5  11        5.64        6.85      7.17 o 
   3   5  11      684.10      724.81     45.88 o 
   4   5  11       55.66       54.96      9.11 o 
   5   5  11       85.91       82.56      9.91 o 
   6   5  11      105.82       93.50     10.85 o 
   7   5  11      127.75      136.50     13.64 o 
   8   5  11       43.84       33.44      9.08 o 
   9   5  11      102.17       92.23     19.78 o 
  10   5  11       23.06       20.25     10.72 o 
  11   5  11       29.87       10.80     12.75 o 
  12   5  11       21.78       26.74     19.66 o 
   0   6  11      204.14      162.01     19.32 o 
   1   6  11      240.35      229.28     14.00 o 
   2   6  11      813.05      782.95     23.94 o 
   3   6  11      406.81      431.86     16.14 o 
   4   6  11       95.42      101.91     10.45 o 
   5   6  11       25.07       37.11      8.50 o 
   6   6  11      185.03      196.90     13.58 o 
   7   6  11       79.20       90.59     12.46 o 
   8   6  11       44.71       36.92     10.49 o 
   9   6  11      103.78      134.97     16.41 o 
  10   6  11       28.28       -0.70     14.37 o 
  11   6  11      113.35      128.40     17.62 o 
   0   7  11      167.14      165.74     20.92 o 
   1   7  11      429.37      412.18     18.34 o 
   2   7  11       15.32        5.01      8.88 o 
   3   7  11      393.83      417.94     19.17 o 
   4   7  11       30.69       40.52      9.79 o 
   5   7  11      116.09      130.91     13.61 o 
   6   7  11       19.17       18.25      9.56 o 
   7   7  11      204.15      248.46     19.68 o 
   8   7  11       20.44       32.87     11.95 o 
   9   7  11       82.03       82.98     25.80 o 
  10   7  11       69.16       44.44     27.25 o 
  11   7  11       35.27       53.41     18.88 o 
   0   8  11        0.58       -0.97     11.10 o 
   1   8  11      295.80      264.74     23.30 o 
   2   8  11       43.14       31.01      9.78 o 
   3   8  11      454.95      420.83     20.76 o 
   4   8  11       98.27       90.10     13.51 o 
   5   8  11       21.79       20.45      9.82 o 
   6   8  11       63.52      106.36     13.80 o 
   7   8  11       65.66       32.47     13.02 o 
   8   8  11        0.38       -8.95     12.78 o 
   9   8  11       12.07       19.04     14.96 o 
  10   8  11       35.74       15.34     17.61 o 
   0   9  11      149.20      153.04     18.05 o 
   1   9  11        1.61        0.81      6.74 o 
   2   9  11        2.52       -8.26      8.26 o 
   3   9  11       88.36       91.44     11.53 o 
   4   9  11       16.80       13.85      8.51 o 
   5   9  11       29.36       21.57      8.96 o 
   6   9  11      108.25      112.65     16.66 o 
   7   9  11       23.63       16.33     11.71 o 
   8   9  11       18.91       11.04     14.85 o 
   9   9  11       43.03       76.04     19.26 o 
  10   9  11       41.03       42.24     19.42 o 
   0  10  11       11.02       -2.33     10.85 o 
   1  10  11       57.04       47.49     10.50 o 
   2  10  11       21.20        1.17      8.39 o 
   3  10  11       95.83       83.04     11.66 o 
   4  10  11      175.91      172.31     16.15 o 
   5  10  11       11.32       19.51     10.68 o 
   6  10  11       11.12       24.74     10.73 o 
   7  10  11       24.18       19.24     12.83 o 
   8  10  11      126.97      137.62     27.24 o 
   9  10  11        2.94      -11.24     20.99 o 
   0  11  11        1.72      -11.33     11.33 o 
   1  11  11       59.90       56.33      9.77 o 
   2  11  11      361.74      404.52     20.27 o 
   3  11  11       80.50       83.53     12.15 o 
   4  11  11       61.48       25.38     11.69 o 
   5  11  11       50.44       49.01     12.53 o 
   6  11  11       43.01       45.96     15.22 o 
   7  11  11       11.18        1.09     11.19 o 
   8  11  11       59.38       48.75     54.30 o 
   0  12  11        3.92       -0.73     10.77 o 
   1  12  11      120.64      119.86     12.73 o 
   2  12  11       72.96       72.99     11.94 o 
   3  12  11       10.55       17.82     10.33 o 
   4  12  11       12.79        4.39     10.34 o 
   5  12  11        3.06        8.85     11.89 o 
   6  12  11       89.74       77.34     16.17 o 
   7  12  11       14.11        9.83     14.97 o 
   0  13  11       49.57       27.82     13.13 o 
   1  13  11        4.62       17.30      9.86 o 
   2  13  11        7.93       16.07     10.96 o 
   3  13  11       27.16       14.30     11.16 o 
   4  13  11      103.04       92.22     16.72 o 
   5  13  11       28.79       48.70     15.59 o 
   6  13  11        4.55       -5.03     17.96 o 
   0  14  11       11.82       13.14     13.84 o 
   1  14  11        1.62        2.60     11.29 o 
   2  14  11        4.17        0.53     11.72 o 
   3  14  11       26.99       30.10     13.41 o 
   4  14  11      103.30      123.20     21.59 o 
   0   0  12      269.95      275.42     34.29 o 
   1   0  12     1435.25     1517.32     74.41 o 
   2   0  12      120.47      111.85     12.50 o 
   3   0  12      253.23      252.00     17.05 o 
   4   0  12      150.10      177.58     15.78 o 
   5   0  12      276.81      263.78     19.68 o 
   6   0  12       15.76       18.76     11.02 o 
   7   0  12       31.98       60.71     13.68 o 
   8   0  12       65.75       69.33     15.52 o 
   9   0  12        1.43       -9.12     11.36 o 
  10   0  12      285.44      285.32     25.01 o 
  11   0  12        9.87      -12.25     21.80 o 
  12   0  12        0.05        0.03     21.45 o 
   0   1  12      764.02      799.37     28.71 o 
   1   1  12       62.03       72.98      7.74 o 
   2   1  12      282.60      276.02     15.58 o 
   3   1  12       17.57       21.17      7.41 o 
   4   1  12      287.51      275.25     13.88 o 
   5   1  12       14.91       -4.67      7.45 o 
   6   1  12      384.68      398.32     18.37 o 
   7   1  12       27.83       33.86      9.62 o 
   8   1  12       18.18       12.57      8.35 o 
   9   1  12       20.31       14.94      9.11 o 
  10   1  12      148.21      149.68     16.36 o 
  11   1  12        9.16        3.94     12.94 o 
  12   1  12        3.16       -4.13     14.91 o 
   0   2  12      574.92      585.92     28.82 o 
   1   2  12      158.95      168.80     13.61 o 
   2   2  12      545.24      552.90     21.54 o 
   3   2  12      352.71      387.09     21.42 o 
   4   2  12       84.00       94.76      9.27 o 
   5   2  12       75.99       80.59      9.80 o 
   6   2  12      283.52      275.36     21.96 o 
   7   2  12      106.13      102.88     13.72 o 
   8   2  12       43.28       18.41      9.81 o 
   9   2  12      143.06      132.31     16.88 o 
  10   2  12        7.64       11.72     12.24 o 
  11   2  12       57.76       53.16     14.88 o 
  12   2  12        9.89       19.43     15.68 o 
   0   3  12       71.55       81.32     11.12 o 
   1   3  12      431.85      415.92     21.25 o 
   2   3  12      954.84      987.45     35.37 o 
   3   3  12       49.21       36.68      9.50 o 
   4   3  12      347.65      341.71     16.46 o 
   5   3  12       41.52       65.44     10.57 o 
   6   3  12       20.49       22.80     10.31 o 
   7   3  12       66.73       69.74     11.13 o 
   8   3  12        8.89       14.38     11.50 o 
   9   3  12      109.83      123.43     18.11 o 
  10   3  12       96.00       85.98     14.76 o 
  11   3  12       38.45       33.06     14.24 o 
  12   3  12        2.49       18.10     17.58 o 
   0   4  12      751.33      785.73     37.52 o 
   1   4  12      482.60      504.26     17.86 o 
   2   4  12       64.01       54.56      8.47 o 
   3   4  12       54.41       53.55     10.33 o 
   4   4  12      308.32      339.64     20.06 o 
   5   4  12      161.23      166.82     14.01 o 
   6   4  12      105.57      109.71     14.32 o 
   7   4  12       24.47       10.84     10.84 o 
   8   4  12        2.67       20.38     12.81 o 
   9   4  12        1.99       -6.47      9.18 o 
  10   4  12       28.62        8.75     12.59 o 
  11   4  12       31.57       47.35     15.17 o 
   0   5  12      101.20      108.34     13.76 o 
   1   5  12       24.34       20.33     11.68 o 
   2   5  12      193.65      201.85     17.42 o 
   3   5  12      439.40      463.32     24.36 o 
   4   5  12       11.60        9.47      7.70 o 
   5   5  12       60.77       71.90      9.78 o 
   6   5  12       36.58       33.23      9.92 o 
   7   5  12       12.96       17.03      9.11 o 
   8   5  12      116.87      105.80     13.03 o 
   9   5  12      117.63      151.95     22.04 o 
  10   5  12       12.03        9.90     15.20 o 
  11   5  12       36.27       34.01     18.14 o 
   0   6  12      339.22      334.38     20.68 o 
   1   6  12      556.15      523.12     19.79 o 
   2   6  12       44.35       31.84      9.66 o 
   3   6  12      567.15      551.22     20.86 o 
   4   6  12      204.55      220.06     20.27 o 
   5   6  12       43.37       31.97      9.08 o 
   6   6  12        9.78       26.67      8.66 o 
   7   6  12       63.36       88.51     12.25 o 
   8   6  12       25.18       23.92     12.20 o 
   9   6  12       14.34       26.09     22.04 o 
  10   6  12       58.73       57.98     23.42 o 
  11   6  12       10.55        5.27     23.39 o 
   0   7  12      189.81      164.08     16.97 o 
   1   7  12      204.63      186.48     13.87 o 
   2   7  12      303.63      313.31     16.80 o 
   3   7  12       75.12       58.08     11.55 o 
   4   7  12      117.26      147.11     13.98 o 
   5   7  12       57.64       66.84     11.71 o 
   6   7  12       67.41       74.43     12.66 o 
   7   7  12        7.97       -3.36     11.32 o 
   8   7  12       79.57       84.55     17.95 o 
   9   7  12       38.28       35.29     17.03 o 
  10   7  12        0.48        0.86     16.19 o 
   0   8  12       24.12        6.89      9.98 o 
   1   8  12       10.65        4.88      8.30 o 
   2   8  12      157.87      167.67     14.00 o 
   3   8  12       41.18       46.76     10.61 o 
   4   8  12       42.38       52.82     11.02 o 
   5   8  12      108.02      124.29     14.24 o 
   6   8  12       30.73       42.76     11.57 o 
   7   8  12        6.29        9.15     11.49 o 
   8   8  12       15.43       34.44     15.32 o 
   9   8  12       31.40       25.92     16.22 o 
  10   8  12       62.08       78.52     21.88 o 
   0   9  12        4.18        3.84     10.55 o 
   1   9  12       12.12        3.54      8.97 o 
   2   9  12      322.47      310.06     18.53 o 
   3   9  12       13.93        8.84      9.33 o 
   4   9  12       49.28       34.61     10.46 o 
   5   9  12       37.69       30.98     11.23 o 
   6   9  12        5.52       10.40     10.33 o 
   7   9  12        5.53       11.28     15.55 o 
   8   9  12       61.02       66.65     26.57 o 
   9   9  12       16.45        3.85     17.00 o 
   0  10  12       50.18       32.16     13.44 o 
   1  10  12       78.14       70.12     10.99 o 
   2  10  12       18.90       29.83      9.86 o 
   3  10  12       14.47       24.79      9.45 o 
   4  10  12       56.33       45.18     13.23 o 
   5  10  12      103.74      115.38     16.87 o 
   6  10  12        8.61       13.79     13.23 o 
   7  10  12       35.18       47.78     16.65 o 
   8  10  12       11.72       -0.19     19.98 o 
   0  11  12        5.69        4.64     10.80 o 
   1  11  12       16.65       10.19      8.43 o 
   2  11  12       86.77       71.23     11.66 o 
   3  11  12       21.59       29.15     10.45 o 
   4  11  12       35.37       25.93     12.69 o 
   5  11  12      141.82      138.80     17.26 o 
   6  11  12       47.59       39.18     15.64 o 
   7  11  12      131.91      113.48     22.20 o 
   0  12  12        3.15        3.76     11.37 o 
   1  12  12        5.09        5.61      9.18 o 
   2  12  12       21.27       11.49     10.73 o 
   3  12  12       18.26        8.32     10.78 o 
   4  12  12        9.43       17.81     12.19 o 
   5  12  12       18.82       21.90     13.91 o 
   6  12  12       55.83       73.49     16.17 o 
   0  13  12        8.54       12.36     12.28 o 
   1  13  12       67.38       57.13     11.68 o 
   2  13  12       10.30       -2.32     11.45 o 
   3  13  12       26.95       45.20     14.06 o 
   4  13  12       43.79       40.23     15.87 o 
   5  13  12       17.57        0.32     15.71 o 
   0  14  12        3.83        7.77     13.56 o 
   1  14  12       33.11       25.51     13.27 o 
   2  14  12       14.74       16.95     17.62 o 
   1   0  13       57.09       53.89     16.32 o 
   2   0  13      308.60      312.77     26.97 o 
   3   0  13        2.76        0.86     14.38 o 
   4   0  13       44.43       30.10     11.28 o 
   5   0  13       12.86       -8.94      8.94 o 
   6   0  13       93.91       90.23     15.71 o 
   7   0  13        7.25       17.34     12.58 o 
   8   0  13        0.00       -2.29     11.46 o 
   9   0  13        4.08       -9.28     12.16 o 
  10   0  13        2.07       -9.30     13.77 o 
  11   0  13        7.08       50.65     21.56 o 
   0   1  13      119.72      110.99     19.40 o 
   1   1  13       69.59       68.15      9.58 o 
   2   1  13      217.33      225.32     13.95 o 
   3   1  13        8.61        8.55      7.53 o 
   4   1  13      332.99      383.34     17.81 o 
   5   1  13       52.67       56.31      9.18 o 
   6   1  13      264.99      264.25     14.99 o 
   7   1  13      104.62      108.70     12.07 o 
   8   1  13      196.76      227.66     15.54 o 
   9   1  13       14.62        5.35      8.80 o 
  10   1  13        1.51       -1.44      9.45 o 
  11   1  13        0.97        3.39     13.99 o 
   0   2  13      320.25      269.56     18.22 o 
   1   2  13       37.44       29.08      7.74 o 
   2   2  13      107.77      107.48     12.22 o 
   3   2  13      129.41      114.21     12.97 o 
   4   2  13       34.63       29.86      9.73 o 
   5   2  13       64.00       57.10     11.90 o 
   6   2  13       26.41       44.21     13.54 o 
   7   2  13        7.02       -6.38      8.24 o 
   8   2  13        7.60       -2.89      9.29 o 
   9   2  13      184.21      203.93     16.60 o 
  10   2  13       68.65       55.99     13.97 o 
  11   2  13       27.31       31.01     15.34 o 
   0   3  13      290.57      308.60     23.67 o 
   1   3  13      217.09      192.34     16.50 o 
   2   3  13      209.19      203.53     15.37 o 
   3   3  13      696.98      674.33     30.00 o 
   4   3  13       52.30       72.29     11.67 o 
   5   3  13       83.64       95.63     15.96 o 
   6   3  13      217.63      239.73     18.64 o 
   7   3  13       37.46       27.69     11.98 o 
   8   3  13       31.69       29.69     12.07 o 
   9   3  13        8.46       11.98     12.02 o 
  10   3  13       18.70        2.06     11.98 o 
  11   3  13        3.58        7.26     14.22 o 
   0   4  13        1.86       14.99      9.43 o 
   1   4  13      143.16      152.59     10.14 o 
   2   4  13      671.81      626.89     29.36 o 
   3   4  13      178.78      190.46     18.46 o 
   4   4  13     1388.13     1381.54     40.09 o 
   5   4  13      138.74      141.15     13.73 o 
   6   4  13      111.51      138.08     15.88 o 
   7   4  13       81.35       61.43     13.56 o 
   8   4  13       10.91       17.35     12.08 o 
   9   4  13       26.06       29.81     13.25 o 
  10   4  13       11.39       29.18     16.27 o 
  11   4  13       54.44       33.17     19.26 o 
   0   5  13       84.98       76.13     13.07 o 
   1   5  13      678.18      652.90     21.73 o 
   2   5  13      585.75      564.79     20.29 o 
   3   5  13      168.50      178.60     15.37 o 
   4   5  13      112.74      107.92     20.05 o 
   5   5  13        2.04       -3.34      7.33 o 
   6   5  13       10.37       -6.78      6.78 o 
   7   5  13       52.48       50.97     15.18 o 
   8   5  13       24.18       18.37     12.40 o 
   9   5  13       37.08       35.87     13.97 o 
  10   5  13       26.93       12.44     16.62 o 
  11   5  13       62.26       48.00     32.53 o 
   0   6  13      140.29      146.98     15.99 o 
   1   6  13      366.78      349.76     23.75 o 
   2   6  13      315.42      317.50     16.75 o 
   3   6  13      128.86      151.07     14.88 o 
   4   6  13       47.21       30.74     11.21 o 
   5   6  13        6.26       26.59     10.15 o 
   6   6  13       42.37       37.38     14.83 o 
   7   6  13       16.07       28.87     11.20 o 
   8   6  13       23.70       32.17     16.06 o 
   9   6  13       12.07       16.51     20.14 o 
  10   6  13       70.60       28.14     24.67 o 
   0   7  13      614.49      681.98     35.39 o 
   1   7  13      237.66      234.89     15.66 o 
   2   7  13      272.84      282.88     16.84 o 
   3   7  13       94.79       88.97     20.06 o 
   4   7  13       53.03       48.52     12.72 o 
   5   7  13      164.44      163.56     15.34 o 
   6   7  13       62.76       75.19     13.00 o 
   7   7  13       35.95       20.54     15.54 o 
   8   7  13       22.41       31.02     13.70 o 
   9   7  13      178.07      166.44     30.22 o 
  10   7  13       32.32       34.46     25.02 o 
   0   8  13        5.59        1.71     10.60 o 
   1   8  13      359.44      370.41     19.31 o 
   2   8  13       32.62       21.09      9.05 o 
   3   8  13      119.32      111.59     13.20 o 
   4   8  13        4.43        3.07      9.63 o 
   5   8  13      126.53      127.43     15.09 o 
   6   8  13       19.05       26.41     11.27 o 
   7   8  13        2.79       14.36     12.31 o 
   8   8  13       71.05       72.12     16.49 o 
   9   8  13       83.89       45.84     25.74 o 
   0   9  13       81.33       63.81     14.59 o 
   1   9  13       36.44       21.09     10.36 o 
   2   9  13       46.55       50.29     11.20 o 
   3   9  13       85.45       81.62     13.15 o 
   4   9  13        4.70        8.64     10.00 o 
   5   9  13       45.98       43.69     12.41 o 
   6   9  13       95.20      102.07     15.16 o 
   7   9  13       47.38       41.75     14.67 o 
   8   9  13       58.51       22.80     35.97 o 
   0  10  13      169.29      150.35     19.37 o 
   1  10  13       32.43       21.51     10.76 o 
   2  10  13       17.83       26.74     10.50 o 
   3  10  13       87.07      120.88     14.72 o 
   4  10  13        9.52       22.11     11.51 o 
   5  10  13       54.57       41.44     13.38 o 
   6  10  13       18.80       47.37     14.97 o 
   7  10  13       46.46       49.92     17.58 o 
   8  10  13       89.96       52.93     32.55 o 
   0  11  13        0.24       -9.57     12.39 o 
   1  11  13       66.78       64.02     13.27 o 
   2  11  13       46.91       43.72     12.37 o 
   3  11  13       13.14       19.46     11.00 o 
   4  11  13       12.11        5.69     13.94 o 
   5  11  13        3.81        8.81     14.25 o 
   6  11  13      118.75      129.86     19.72 o 
   7  11  13        4.03        7.41     19.45 o 
   0  12  13        0.13       20.61     16.74 o 
   1  12  13        7.35       10.64     12.10 o 
   2  12  13       54.61       61.86     19.00 o 
   3  12  13       17.93       14.37     12.58 o 
   4  12  13        3.05       -2.33     15.43 o 
   5  12  13       16.78       24.39     20.41 o 
   0  13  13        7.75        4.50     18.38 o 
   1  13  13        9.48        6.61     11.98 o 
   2  13  13       27.84       48.74     13.78 o 
   3  13  13       41.68       20.11     13.59 o 
   0   0  14      203.75      153.42     32.32 o 
   1   0  14       23.44       26.10     15.19 o 
   2   0  14       48.15       45.13     16.74 o 
   3   0  14      569.68      549.47     41.69 o 
   4   0  14      110.65      114.67     20.25 o 
   5   0  14        4.52        8.81     14.56 o 
   6   0  14       84.76      143.86     18.08 o 
   7   0  14      577.06      583.30     33.88 o 
   8   0  14       13.37       11.19     12.84 o 
   9   0  14      207.33      177.93     21.92 o 
  10   0  14        0.15       -7.39     13.37 o 
  11   0  14       75.07       96.32     43.77 o 
   0   1  14        2.46        3.05     13.28 o 
   1   1  14      177.10      172.35     16.55 o 
   2   1  14       28.53       25.55     10.29 o 
   3   1  14      201.62      221.00     17.68 o 
   4   1  14      280.52      274.46     15.98 o 
   5   1  14      174.34      196.48     20.74 o 
   6   1  14      204.62      187.27     16.03 o 
   7   1  14       18.16       22.96     15.94 o 
   8   1  14       37.28       33.72      9.99 o 
   9   1  14        4.25        8.65      9.62 o 
  10   1  14       26.49       36.94     11.57 o 
  11   1  14       11.40        2.79     14.02 o 
   0   2  14      244.46      231.79     26.19 o 
   1   2  14      136.97      154.20     16.09 o 
   2   2  14      107.94      103.31     12.42 o 
   3   2  14       34.08       37.28     10.18 o 
   4   2  14      169.91      174.52     17.86 o 
   5   2  14        8.61        0.11      9.87 o 
   6   2  14        2.33      -11.83     11.83 o 
   7   2  14       74.66       77.45     14.57 o 
   8   2  14       57.10       71.84     14.43 o 
   9   2  14       65.04       44.63     13.21 o 
  10   2  14        2.74       11.57     13.26 o 
  11   2  14       89.25       63.52     21.28 o 
   0   3  14       66.06       70.94     15.20 o 
   1   3  14       44.89       44.63     12.12 o 
   2   3  14      759.04      824.34     37.69 o 
   3   3  14       77.90       74.16     11.86 o 
   4   3  14       54.47       78.61     12.23 o 
   5   3  14       27.72       19.88     10.44 o 
   6   3  14      121.31       85.46     14.57 o 
   7   3  14       62.72       54.02     13.27 o 
   8   3  14       33.57       21.68     14.06 o 
   9   3  14        4.62       11.80     12.40 o 
  10   3  14       20.00       27.70     17.72 o 
   0   4  14      224.98      247.18     23.20 o 
   1   4  14      100.25       98.59     16.12 o 
   2   4  14      238.63      244.70     20.66 o 
   3   4  14      910.32      921.30     31.31 o 
   4   4  14      113.08       87.05     15.80 o 
   5   4  14       83.47      104.28     13.33 o 
   6   4  14       93.86       76.26     13.91 o 
   7   4  14       47.90       43.95     13.43 o 
   8   4  14       31.99       28.94     13.38 o 
   9   4  14        5.30      -10.98     11.88 o 
  10   4  14        8.65       11.90     17.38 o 
   0   5  14     1620.36     1627.02     48.77 o 
   1   5  14       42.88       40.42      8.22 o 
   2   5  14       59.44       50.69     13.00 o 
   3   5  14       15.52       14.44     10.46 o 
   4   5  14        4.72        7.67     10.32 o 
   5   5  14       68.99       76.98     12.76 o 
   6   5  14       18.15       28.28     12.87 o 
   7   5  14       37.37       40.12     12.88 o 
   8   5  14       49.73       56.61     15.02 o 
   9   5  14       20.69        5.61     14.83 o 
  10   5  14       11.48       -6.26     16.20 o 
   0   6  14       89.64       69.78     14.37 o 
   1   6  14      881.86      894.79     24.41 o 
   2   6  14      296.08      296.97     16.88 o 
   3   6  14       72.59       76.49     12.88 o 
   4   6  14        0.20        3.75      9.82 o 
   5   6  14       79.15       71.97     11.89 o 
   6   6  14       24.06        4.89     12.81 o 
   7   6  14       21.21        6.82     27.38 o 
   8   6  14       40.32       50.57     17.42 o 
   9   6  14       45.89       21.65     22.11 o 
  10   6  14       61.73       44.39     37.78 o 
   0   7  14      298.28      345.66     24.22 o 
   1   7  14      265.79      249.11     19.16 o 
   2   7  14       19.78       24.65      9.97 o 
   3   7  14       77.28       76.76     13.55 o 
   4   7  14       32.53       42.23     12.87 o 
   5   7  14       55.35       46.77     16.18 o 
   6   7  14       81.29       69.71     14.35 o 
   7   7  14        9.73        6.33     15.57 o 
   8   7  14      104.38       90.39     20.83 o 
   9   7  14        5.95       -4.65     24.16 o 
   0   8  14      368.36      394.15     33.21 o 
   1   8  14      221.07      216.63     15.54 o 
   2   8  14      118.55      104.43     18.70 o 
   3   8  14       11.63       -4.57     10.22 o 
   4   8  14        9.75        1.26     10.22 o 
   5   8  14        0.75       -8.17     10.39 o 
   6   8  14       22.60       13.45     13.51 o 
   7   8  14       77.14       45.86     20.60 o 
   8   8  14      125.90      153.15     21.14 o 
   0   9  14        3.68        0.45     12.05 o 
   1   9  14       59.74       56.19     10.46 o 
   2   9  14       78.88       75.81     12.85 o 
   3   9  14       33.82       17.82     11.72 o 
   4   9  14        6.17        9.98     11.06 o 
   5   9  14        6.23        4.48     11.43 o 
   6   9  14       70.14       63.27     14.34 o 
   7   9  14       48.47       65.49     17.08 o 
   8   9  14        3.53       24.56     16.36 o 
   0  10  14        3.31       -5.43     12.75 o 
   1  10  14       86.73      100.09     13.13 o 
   2  10  14        4.21       22.91     11.15 o 
   3  10  14       23.97       29.54     11.83 o 
   4  10  14       71.93       89.68     15.50 o 
   5  10  14       63.72       63.07     14.62 o 
   6  10  14        8.20       25.36     13.88 o 
   7  10  14       24.17       41.40     20.70 o 
   0  11  14       72.31       67.63     17.80 o 
   1  11  14       13.19        6.65     10.48 o 
   2  11  14       39.58       41.29     12.99 o 
   3  11  14       39.38       29.99     13.16 o 
   4  11  14       60.44       62.81     17.32 o 
   5  11  14       23.71        6.99     15.64 o 
   6  11  14       31.10        5.17     16.78 o 
   0  12  14        0.07       -5.91     16.87 o 
   1  12  14       40.75       21.85     12.74 o 
   2  12  14        7.43        3.76     13.79 o 
   3  12  14       16.55        6.72     14.07 o 
   4  12  14       14.38        6.23     17.21 o 
   0  13  14       28.43       21.06     31.55 o 
   1   0  15       63.10       69.30     19.44 o 
   2   0  15      114.92      105.52     33.93 o 
   3   0  15       21.81       27.14     15.83 o 
   4   0  15       83.46       87.64     30.32 o 
   5   0  15       60.11       98.73     22.25 o 
   6   0  15      200.98      257.90     31.84 o 
   7   0  15       47.96       85.29     54.09 o 
   8   0  15        0.68      -16.92     16.92 o 
   9   0  15        0.77      -12.36     12.36 o 
  10   0  15       42.96       12.55     16.94 o 
   0   1  15      113.04      131.01     41.79 o 
   1   1  15        0.78       -6.25      9.93 o 
   2   1  15       40.05       36.74     11.86 o 
   3   1  15       54.19       57.06     14.91 o 
   4   1  15      134.78      102.18     17.02 o 
   5   1  15       55.19       58.82     13.55 o 
   6   1  15       17.80       20.90     12.54 o 
   7   1  15       33.57       22.80     11.31 o 
   8   1  15       23.06        9.61     10.90 o 
   9   1  15       46.75       37.02     13.46 o 
  10   1  15       15.50       16.10     13.04 o 
   0   2  15       26.40       13.41     15.81 o 
   1   2  15       37.69       18.44     10.51 o 
   2   2  15        2.69        1.28     13.24 o 
   3   2  15       20.35       20.38     10.99 o 
   4   2  15      123.43      126.26     30.28 o 
   5   2  15        1.55       -9.77      9.77 o 
   6   2  15       76.02       86.21     13.43 o 
   7   2  15       24.65        5.24      9.74 o 
   8   2  15       64.45       79.64     14.36 o 
   9   2  15        5.01        8.77     12.31 o 
  10   2  15       14.60       16.70     14.68 o 
   0   3  15        0.23      -10.19     15.21 o 
   1   3  15       24.70       32.53     13.37 o 
   2   3  15       41.83       20.42     10.02 o 
   3   3  15       86.83       88.72     12.61 o 
   4   3  15      105.21      103.43     14.56 o 
   5   3  15       19.83       12.34     10.67 o 
   6   3  15       38.61       24.46     12.36 o 
   7   3  15        9.27        0.68     11.87 o 
   8   3  15        5.02      -11.91     11.91 o 
   9   3  15        7.86       13.32     13.64 o 
  10   3  15       53.08       81.02     18.54 o 
   0   4  15       58.60       57.68     15.06 o 
   1   4  15       49.96       28.29     20.88 o 
   2   4  15       52.99       56.45     11.84 o 
   3   4  15       56.62       43.29     11.13 o 
   4   4  15       12.60       -5.34     11.77 o 
   5   4  15       14.01       22.16     11.71 o 
   6   4  15        4.80       -8.13     10.71 o 
   7   4  15       27.82       30.92     13.32 o 
   8   4  15       18.34       24.82     13.64 o 
   9   4  15       34.34       40.21     16.19 o 
  10   4  15       80.22       84.35     34.59 o 
   0   5  15        3.67       -3.00      8.71 o 
   1   5  15       60.10       57.06     10.41 o 
   2   5  15       43.52       51.00     14.36 o 
   3   5  15       13.24        2.96     12.08 o 
   4   5  15        2.72       -3.62     10.77 o 
   5   5  15       21.60       15.27     10.14 o 
   6   5  15       60.53       65.84     14.54 o 
   7   5  15        5.27        7.16     12.41 o 
   8   5  15        2.03       11.15     13.51 o 
   9   5  15       12.54       -0.31     14.61 o 
   0   6  15       35.63       40.06     11.92 o 
   1   6  15       21.37       23.51      8.29 o 
   2   6  15       75.56       51.91     13.32 o 
   3   6  15       26.79       17.56     17.83 o 
   4   6  15       18.24       28.60     14.55 o 
   5   6  15       24.94       17.25     12.41 o 
   6   6  15       20.13       12.22     15.36 o 
   7   6  15       11.84        2.68     16.24 o 
   8   6  15       18.60       17.71     17.65 o 
   9   6  15        4.19        4.06     18.52 o 
   0   7  15        1.92        5.59     22.99 o 
   1   7  15        1.49       18.30      8.93 o 
   2   7  15       54.82       45.84     10.75 o 
   3   7  15       45.88       53.86     13.12 o 
   4   7  15        2.50       -6.92     11.01 o 
   5   7  15       21.80       33.16     13.92 o 
   6   7  15       37.80       56.12     17.45 o 
   7   7  15       82.62       92.43     20.55 o 
   8   7  15        1.48        3.56     19.48 o 
   0   8  15       49.84       60.04     16.03 o 
   1   8  15       44.84       52.47     10.26 o 
   2   8  15       34.69       27.39     10.61 o 
   3   8  15       16.99       25.94     14.43 o 
   4   8  15       14.46       27.58     11.40 o 
   5   8  15       20.90       35.53     12.30 o 
   6   8  15        5.96       -4.04     16.19 o 
   7   8  15       30.50       22.62     18.70 o 
   8   8  15        2.15      -18.57     18.57 o 
   0   9  15        2.80        3.83     14.11 o 
   1   9  15        5.03       11.02      9.44 o 
   2   9  15       23.33        7.14     10.36 o 
   3   9  15       61.01       84.19     19.06 o 
   4   9  15       26.68       43.28     12.92 o 
   5   9  15       49.69       54.10     14.16 o 
   6   9  15       94.33       88.50     18.65 o 
   7   9  15        2.20       27.72     16.97 o 
   0  10  15       15.15        3.83     14.52 o 
   1  10  15       20.63       30.89     10.72 o 
   2  10  15       18.60       26.76     12.30 o 
   3  10  15       13.93       12.71     13.70 o 
   4  10  15       82.74       79.18     15.02 o 
   5  10  15        5.77        6.59     13.35 o 
   6  10  15       11.78       38.63     20.24 o 
   0  11  15       31.90       25.93     16.48 o 
   1  11  15        5.86       -5.25     10.16 o 
   2  11  15       17.31       -9.51     12.34 o 
   3  11  15       63.49       55.50     18.05 o 
   4  11  15       13.16       33.55     17.78 o 
   0  12  15        2.60      -15.77     17.60 o 
   1  12  15       30.59       35.59     13.24 o 
   2  12  15       25.71       33.99     17.18 o 
   0   0  16      116.84      181.75     38.39 o 
   1   0  16      150.98      156.28     25.16 o 
   2   0  16        3.60        7.07     15.55 o 
   3   0  16       15.90       33.38     17.84 o 
   4   0  16       19.44       13.34     19.84 o 
   5   0  16       10.45        5.10     17.04 o 
   6   0  16      144.83      182.34     29.25 o 
   7   0  16       72.87       50.71     26.23 o 
   8   0  16       31.40       20.51     27.78 o 
   9   0  16        0.88        4.88     28.45 o 
   0   1  16       33.31       27.10     17.09 o 
   1   1  16       33.39       17.06     11.31 o 
   2   1  16       88.65       74.21     14.17 o 
   3   1  16       86.74       88.20     16.19 o 
   4   1  16        4.22       -5.66     15.46 o 
   5   1  16       41.47       27.34     12.79 o 
   6   1  16      109.32      125.42     18.84 o 
   7   1  16        2.86        1.38     12.71 o 
   8   1  16        4.62       28.61     15.20 o 
   9   1  16       44.05       68.64     18.33 o 
   0   2  16      108.50      121.73     23.92 o 
   1   2  16       39.58       28.83     11.87 o 
   2   2  16       56.44       43.99     13.27 o 
   3   2  16       69.75       75.39     14.58 o 
   4   2  16      290.91      281.72     26.18 o 
   5   2  16       17.10        7.82     12.18 o 
   6   2  16       54.47       79.76     17.01 o 
   7   2  16        6.05        5.77     12.76 o 
   8   2  16       48.59       47.71     13.35 o 
   9   2  16       49.28       67.39     16.22 o 
   0   3  16        0.14        0.51     14.53 o 
   1   3  16       86.60      100.38     16.48 o 
   2   3  16       13.89       -8.18     11.54 o 
   3   3  16       33.07       18.14     24.31 o 
   4   3  16       24.84       44.33     20.21 o 
   5   3  16       44.64       36.93     12.63 o 
   6   3  16       15.75       10.80     12.11 o 
   7   3  16       47.52       49.71     14.68 o 
   8   3  16       49.44       61.42     13.91 o 
   9   3  16        0.60        3.56     13.57 o 
   0   4  16       36.42       11.91     23.69 o 
   1   4  16      134.25      137.00     19.74 o 
   2   4  16      100.27      101.81     17.81 o 
   3   4  16      238.80      268.35     23.43 o 
   4   4  16      166.23      157.65     24.59 o 
   5   4  16       10.73        6.59     11.57 o 
   6   4  16        7.84        2.50     11.73 o 
   7   4  16       90.47       63.50     16.04 o 
   8   4  16        8.39        1.87     14.12 o 
   9   4  16        3.07       -7.94     14.15 o 
   0   5  16      398.47      419.57     55.82 o 
   1   5  16       86.46       96.04     16.61 o 
   2   5  16       77.65       58.66     15.75 o 
   3   5  16        1.70      -10.72     10.72 o 
   4   5  16       74.88       98.07     15.58 o 
   5   5  16        6.04        1.37     15.40 o 
   6   5  16       31.13       34.69     14.70 o 
   7   5  16       15.95       10.34     13.51 o 
   8   5  16        0.14      -13.38     16.29 o 
   0   6  16        0.64        8.04     10.65 o 
   1   6  16      380.17      356.19     19.13 o 
   2   6  16      423.09      437.65     29.92 o 
   3   6  16       25.19        8.60     14.32 o 
   4   6  16       21.08       38.94     15.99 o 
   5   6  16       11.30       17.49     13.16 o 
   6   6  16       15.31       16.61     16.17 o 
   7   6  16        9.33       -4.70     15.61 o 
   8   6  16        0.68       -0.48     20.33 o 
   0   7  16        0.89        9.64     12.87 o 
   1   7  16       68.86       82.52     11.40 o 
   2   7  16       41.64       38.97     12.76 o 
   3   7  16       72.20       65.27     17.25 o 
   4   7  16        7.55       13.84     24.99 o 
   5   7  16      112.54      114.83     20.33 o 
   6   7  16       71.65       74.14     21.55 o 
   7   7  16       21.58       27.04     20.36 o 
   0   8  16       25.72       42.27     15.35 o 
   1   8  16       23.97        9.60      9.46 o 
   2   8  16       33.67       48.29     10.68 o 
   3   8  16        3.58       -9.63     11.66 o 
   4   8  16       61.22      107.26     33.07 o 
   5   8  16       29.21       22.56     15.31 o 
   6   8  16       32.04       34.89     19.40 o 
   7   8  16       25.63       23.02     20.69 o 
   0   9  16      161.33      190.96     22.64 o 
   1   9  16       41.37       43.14     11.32 o 
   2   9  16       53.18       38.28     11.38 o 
   3   9  16       60.38       64.14     15.74 o 
   4   9  16       41.42       39.42     13.95 o 
   5   9  16       66.10      107.15     20.18 o 
   6   9  16        9.62       25.98     23.41 o 
   0  10  16        0.65       22.76     16.89 o 
   1  10  16       58.56       59.34     13.15 o 
   2  10  16       77.54       93.10     13.99 o 
   3  10  16       18.64        6.75     14.70 o 
   4  10  16       15.08       22.23     14.16 o 
   0  11  16       42.64       41.93     20.63 o 
   1  11  16        5.92        2.92     12.55 o 
   2  11  16       75.52       68.46     14.28 o 
   1   0  17       19.45        0.85     16.89 o 
   2   0  17        4.41        2.82     15.47 o 
   3   0  17        0.39      -13.69     13.69 o 
   4   0  17        4.12       10.80     26.70 o 
   5   0  17       48.52       25.29     17.96 o 
   6   0  17        0.24      -12.21     16.82 o 
   7   0  17       58.98       35.52     47.93 o 
   8   0  17       17.55        0.39     25.11 o 
   9   0  17       23.66       18.23     37.88 o 
   0   1  17       50.62       46.43     19.87 o 
   1   1  17       52.82       41.54     13.38 o 
   2   1  17       55.64       45.88     13.83 o 
   3   1  17       13.21       -8.53     11.36 o 
   4   1  17        2.54      -14.83     14.83 o 
   5   1  17       19.36       40.51     14.34 o 
   6   1  17        5.06       12.38     13.78 o 
   7   1  17        0.91      -13.53     13.53 o 
   8   1  17        5.35        5.93     17.49 o 
   0   2  17       11.54       39.98     19.70 o 
   1   2  17       18.68        4.46     11.48 o 
   2   2  17       49.99       63.92     18.75 o 
   3   2  17       69.80       49.83     17.27 o 
   4   2  17       14.30       19.43     17.90 o 
   5   2  17      233.10      298.53     24.91 o 
   6   2  17        6.24       20.30     14.21 o 
   7   2  17       30.28       53.83     17.44 o 
   8   2  17       39.86       29.54     17.56 o 
   0   3  17       86.14       93.21     22.10 o 
   1   3  17       14.76        5.36     11.44 o 
   2   3  17       76.45       67.34     14.99 o 
   3   3  17       56.76       44.43     17.49 o 
   4   3  17        2.43      -11.88     11.88 o 
   5   3  17       20.28       25.60     14.06 o 
   6   3  17        1.24       17.97     13.80 o 
   7   3  17       26.89       32.62     15.43 o 
   8   3  17       38.87       25.96     17.49 o 
   0   4  17       74.37       88.39     27.39 o 
   1   4  17       36.76        6.53     13.77 o 
   2   4  17       35.33       26.92     14.68 o 
   3   4  17        9.94       33.87     18.93 o 
   4   4  17      119.86       97.15     39.09 o 
   5   4  17       28.23       13.66     15.76 o 
   6   4  17       64.10       63.74     19.69 o 
   7   4  17       22.30       23.72     14.74 o 
   8   4  17       10.80       -9.30     15.78 o 
   0   5  17       66.93       96.11     36.64 o 
   1   5  17      167.95      160.02     65.20 o 
   2   5  17       12.20       16.26     16.33 o 
   3   5  17       30.35       46.77     22.56 o 
   4   5  17       26.49       39.41     13.51 o 
   5   5  17       33.25       24.88     14.71 o 
   6   5  17       57.47       28.00     26.84 o 
   7   5  17        1.25       10.63     16.98 o 
   0   6  17      116.82       86.24     36.48 o 
   1   6  17       63.96       48.13     22.28 o 
   2   6  17      203.64      199.37     24.91 o 
   3   6  17       87.76       86.79     18.02 o 
   4   6  17       11.86        4.15     14.70 o 
   5   6  17        2.57        0.06     14.93 o 
   6   6  17       25.36       41.14     20.13 o 
   7   6  17       30.23       36.56     21.29 o 
   0   7  17      134.14      110.38     22.55 o 
   1   7  17       38.29       27.29     11.97 o 
   2   7  17        0.61       -8.70     12.93 o 
   3   7  17       13.56       17.64     15.86 o 
   4   7  17       48.75       33.69     16.87 o 
   5   7  17       42.44       20.08     17.10 o 
   6   7  17       15.59       16.26     18.45 o 
   0   8  17      340.19      392.45     28.09 o 
   1   8  17       47.31       48.45     12.80 o 
   2   8  17        4.20        1.61     23.13 o 
   3   8  17       41.23       21.42     30.96 o 
   4   8  17       66.72       66.58     17.07 o 
   5   8  17        6.06       -1.68     19.28 o 
   0   9  17        0.60        0.24     14.05 o 
   1   9  17       25.30       16.13     11.00 o 
   2   9  17       73.70       63.16     14.15 o 
   3   9  17       14.13        2.21     17.59 o 
   4   9  17       29.72       35.84     18.81 o 
   0  10  17        0.21        9.14     18.82 o 
   1  10  17       57.87       68.34     14.70 o 
   2  10  17        4.54       13.26     12.48 o 
   0   0  18        0.58        5.37     24.83 o 
   1   0  18       99.23      140.19     27.40 o 
   2   0  18       33.39       13.17     18.72 o 
   3   0  18        5.74        9.48     16.92 o 
   4   0  18        0.10       -0.67     28.61 o 
   5   0  18      199.99      198.03     51.69 o 
   6   0  18       65.45       50.36     24.49 o 
   7   0  18        0.11       15.21     26.29 o 
   0   1  18       88.18       81.62     38.74 o 
   1   1  18      270.32      362.17     26.07 o 
   2   1  18       11.81       17.50     12.94 o 
   3   1  18       15.25        3.71     24.11 o 
   4   1  18        1.02       -8.72     18.29 o 
   5   1  18      191.03      184.91     36.42 o 
   6   1  18        1.10       -8.26     13.68 o 
   7   1  18       28.31       21.27     18.99 o 
   0   2  18        4.23       -0.87     21.15 o 
   1   2  18        9.09       10.20     12.06 o 
   2   2  18       13.74       33.28     13.76 o 
   3   2  18       21.78       14.88     18.57 o 
   4   2  18       65.81       96.90     26.57 o 
   5   2  18        6.36       -2.85     13.44 o 
   6   2  18       13.17       12.30     14.90 o 
   7   2  18        6.07       27.74     18.06 o 
   0   3  18       37.99       29.66     19.90 o 
   1   3  18       21.62       15.88     12.73 o 
   2   3  18       52.06       60.85     15.09 o 
   3   3  18      107.07      147.67     23.70 o 
   4   3  18       65.11       85.63     20.81 o 
   5   3  18       24.03       13.25     13.78 o 
   6   3  18       10.03       17.79     16.65 o 
   7   3  18        9.34        6.69     16.24 o 
   0   4  18        5.10       20.42     19.27 o 
   1   4  18       12.49        6.64     14.95 o 
   2   4  18      115.33      156.88     22.66 o 
   3   4  18        1.69      -14.67     14.67 o 
   4   4  18       16.52       52.77     21.45 o 
   5   4  18       12.58      -14.41     14.41 o 
   6   4  18       13.42       41.09     19.93 o 
   7   4  18       20.33       14.30     18.61 o 
   0   5  18       22.89        9.48     18.57 o 
   1   5  18       32.42       -5.74     17.88 o 
   2   5  18       61.43       24.95     21.89 o 
   3   5  18       42.02       34.70     22.61 o 
   4   5  18        5.36        2.26     20.86 o 
   5   5  18       14.17       -1.34     24.10 o 
   6   5  18       30.14       36.90     25.78 o 
   0   6  18      129.23      215.25     50.74 o 
   1   6  18       54.83       30.96     23.51 o 
   2   6  18        3.69      -11.40     20.27 o 
   3   6  18       67.99       94.52     26.98 o 
   4   6  18       11.85       20.40     23.02 o 
   5   6  18        6.69        3.54     22.68 o 
   6   6  18       39.08       47.37     20.71 o 
   0   7  18        8.24       -0.19     30.16 o 
   1   7  18       56.34       53.35     26.57 o 
   2   7  18       20.59       19.91     25.64 o 
   3   7  18       18.72        6.67     24.35 o 
   4   7  18       40.54       51.41     18.87 o 
   5   7  18       38.43       45.68     20.49 o 
   0   8  18        2.75       19.59     35.37 o 
   1   8  18       46.88       29.35     26.70 o 
   2   8  18       11.64       12.28     16.45 o 
   3   8  18       71.24       85.31     21.84 o 
   4   8  18       22.98       27.66     31.37 o 
   0   9  18        0.22      -10.10     26.42 o 
   1   9  18       73.16       70.18     18.02 o 
   1   0  19        2.70        6.89     19.05 o 
   2   0  19        6.01       -6.00     19.48 o 
   3   0  19        0.51       -6.10     26.86 o 
   4   0  19       10.52       -8.95     27.43 o 
   5   0  19        1.76       14.63     22.39 o 
   6   0  19        1.70       39.99     26.07 o 
   0   1  19       51.79       -4.77     19.18 o 
   1   1  19      105.91      103.14     18.45 o 
   2   1  19       56.77       52.33     15.83 o 
   3   1  19       12.79       14.96     16.69 o 
   4   1  19       16.66       19.95     21.52 o 
   5   1  19       17.01       20.26     16.71 o 
   6   1  19      161.66      217.24     26.33 o 
   0   2  19        3.86        3.90     18.30 o 
   1   2  19        7.14       -2.24     12.97 o 
   2   2  19       32.22       38.13     15.63 o 
   3   2  19       26.68       57.59     19.39 o 
   4   2  19       34.96       34.34     23.35 o 
   5   2  19       91.67      109.96     20.44 o 
   6   2  19       70.19      106.64     21.92 o 
   0   3  19       40.03       59.40     23.64 o 
   1   3  19       23.47       41.40     15.84 o 
   2   3  19       69.40       71.53     17.25 o 
   3   3  19        2.04        3.37     22.32 o 
   4   3  19       21.40       37.44     21.06 o 
   5   3  19       47.81       63.34     17.95 o 
   6   3  19        7.18        0.19     17.64 o 
   0   4  19       12.09       24.04     23.18 o 
   1   4  19       41.72       27.25     15.36 o 
   2   4  19       15.25       -3.65     14.67 o 
   3   4  19      115.06       92.04     22.33 o 
   4   4  19       15.97       25.32     19.31 o 
   5   4  19       18.28       24.41     19.53 o 
   0   5  19       22.44        6.97     36.23 o 
   1   5  19       23.69       23.23     15.07 o 
   2   5  19       65.05       72.12     22.22 o 
   3   5  19       77.29       75.81     30.88 o 
   4   5  19        9.74      -21.21     33.94 o 
   5   5  19       27.62      -16.30     22.87 o 
   0   6  19      146.52      178.57     50.61 o 
   1   6  19       20.53       31.78     18.78 o 
   2   6  19       37.69       30.06     25.37 o 
   3   6  19       13.53      -16.70     22.04 o 
   4   6  19        3.86       13.75     31.62 o 
   0   7  19       18.04      -12.22     36.17 o 
   1   7  19       29.53        3.54     31.01 o 
   2   7  19       12.58       -8.44     25.04 o 
   0   0  20       65.28       84.33     37.34 o 
   1   0  20        7.34       18.56     24.75 o 
   2   0  20        2.52      -13.51     20.47 o 
   3   0  20       37.10       44.26     39.79 o 
   4   0  20        3.09       -1.75     31.12 o 
   5   0  20       18.35       -7.33     32.36 o 
   0   1  20        2.31      -11.10     19.66 o 
   1   1  20       30.51       29.99     23.85 o 
   2   1  20        1.58        5.06     14.90 o 
   3   1  20       27.99        3.57     24.63 o 
   4   1  20       22.51       66.17     29.40 o 
   5   1  20       27.66       20.43     30.28 o 
   0   2  20       32.62       -7.29     18.88 o 
   1   2  20       15.22       34.06     16.23 o 
   2   2  20       17.10       15.47     18.67 o 
   3   2  20       27.99       19.84     25.80 o 
   4   2  20        5.61       -0.38     19.22 o 
   0   3  20        0.83        4.57     20.27 o 
   1   3  20        5.00      -15.01     15.01 o 
   2   3  20       12.90        0.75     20.47 o 
   3   3  20        3.88        4.79     18.86 o 
   4   3  20       17.42       34.87     20.67 o 
   0   4  20        1.03      -14.73     21.83 o 
   1   4  20       43.07       40.94     17.74 o 
   2   4  20       20.29       45.66     21.16 o 
   3   4  20       13.37       24.35     19.76 o 
   0   5  20        2.38       -3.27     21.65 o 
   1   5  20       84.82       66.56     19.21 o 
   2   5  20        1.36        3.19     18.75 o 
   1   0  21       27.37       25.75     26.81 o 
   2   0  21        2.44        1.17     39.09 o 
   0   1  21       38.08       48.86     27.35 o 
   1   1  21       34.73       33.05     18.79 o 
   2   1  21        0.56        8.42     20.08 o 
   0   2  21        0.33      -18.51     24.88 o 
   1   2  21        7.47       10.92     17.45 o 
                                                 
